# Supplementary material for: Effect of the Topology on Wetting and Drying of Hydrophobic Porous Materials
Source: ACS Appl Mater Interfaces. 2022 Jun 22;14(26):30067–79. doi: 10.1021/acsami.2c06039 (PMC9264313; doi:10.1021/acsami.2c06039)
Supplement: Supplementary file 4 — am2c06039_si_004.zip [file am2c06039_si_004.zip]

Archive with 4 entries (4 files):
- CONFIG
- CONTROL
- FIELD
- REVCON
