# Supplementary material for: Effect of the Topology on Wetting and Drying of Hydrophobic Porous Materials
Source: ACS Appl Mater Interfaces. 2022 Jun 22;14(26):30067–79. doi: 10.1021/acsami.2c06039 (PMC9264313; doi:10.1021/acsami.2c06039)
Supplement: Supplementary file 4 — am2c06039_si_004.zip [file am2c06039_si_004.zip › CONFIG]

D:\ITTchannel\closed\ITTcl.pdb                                          
         2         2     32568    492000   1.0000000E-03   4.9200000E+02
       49.9180975362        0.0000000000        0.0000000000            
        0.0000000000       49.9180975362        0.0000000000            
        0.0000000000        0.0000000000      136.3148048103            
Si               1                                                      
    -9.867146479        -3.973226777        -40.58013839                
     0.000000000         0.000000000         0.000000000                
     0.000000000         0.000000000         0.000000000                
Si               2                                                      
    -7.313643798         2.502686415        -40.58013839                
     0.000000000         0.000000000         0.000000000                
     0.000000000         0.000000000         0.000000000                
Si               3                                                      
    -5.823780579        -5.080064593        -40.58013839                
     0.000000000         0.000000000         0.000000000                
     0.000000000         0.000000000         0.000000000                
Si               4                                                      
    -1.492425654        -10.52785697        -40.58013839                
     0.000000000         0.000000000         0.000000000                
     0.000000000         0.000000000         0.000000000                
Si               5                                                      
    -8.377283260        -6.553608434        -37.58985236                
     0.000000000         0.000000000         0.000000000                
     0.000000000         0.000000000         0.000000000                
Si               6                                                      
    -1.492425654        -7.580769287        -37.58985236                
     0.000000000         0.000000000         0.000000000                
     0.000000000         0.000000000         0.000000000                
Si               7                                                      
    -7.313643798        -2.498722972        -37.58985236                
     0.000000000         0.000000000         0.000000000                
     0.000000000         0.000000000         0.000000000                
Si               8                                                      
    -9.867146479         3.976230256        -37.58985236                
     0.000000000         0.000000000         0.000000000                
     0.000000000         0.000000000         0.000000000                
Si               9                                                      
    -5.823780579        -5.080064593        -37.58985236                
     0.000000000         0.000000000         0.000000000                
     0.000000000         0.000000000         0.000000000                
Si              10                                                      
    -1.492425654        -10.52785697        -37.58985236                
     0.000000000         0.000000000         0.000000000                
     0.000000000         0.000000000         0.000000000                
Si              11                                                      
    -9.867146479        -3.973226777        -37.58985236                
     0.000000000         0.000000000         0.000000000                
     0.000000000         0.000000000         0.000000000                
Si              12                                                      
    -7.313643798         2.502686415        -37.58985236                
     0.000000000         0.000000000         0.000000000                
     0.000000000         0.000000000         0.000000000                
Si              13                                                      
    -7.313643798        -2.498722972        -40.58013839                
     0.000000000         0.000000000         0.000000000                
     0.000000000         0.000000000         0.000000000                
Si              14                                                      
    -9.867146479         3.976230256        -40.58013839                
     0.000000000         0.000000000         0.000000000                
     0.000000000         0.000000000         0.000000000                
Si              15                                                      
    -8.377283260        -6.553608434        -40.58013839                
     0.000000000         0.000000000         0.000000000                
     0.000000000         0.000000000         0.000000000                
Si              16                                                      
    -1.492425654        -7.580769287        -40.58013839                
     0.000000000         0.000000000         0.000000000                
     0.000000000         0.000000000         0.000000000                
Si              17                                                      
    -11.86099049        -2.424805789        -41.89144842                
     0.000000000         0.000000000         0.000000000                
     0.000000000         0.000000000         0.000000000                
Si              18                                                      
    -7.657310699        0.1981721563E-02    -41.89144842                
     0.000000000         0.000000000         0.000000000                
     0.000000000         0.000000000         0.000000000                
Si              19                                                      
    -11.86099049         2.428769233        -41.89144842                
     0.000000000         0.000000000         0.000000000                
     0.000000000         0.000000000         0.000000000                
Si              20                                                      
    -3.829936567        -6.627525616        -41.89144842                
     0.000000000         0.000000000         0.000000000                
     0.000000000         0.000000000         0.000000000                
Si              21                                                      
    -8.033616358        -9.054313127        -41.89144842                
     0.000000000         0.000000000         0.000000000                
     0.000000000         0.000000000         0.000000000                
Si              22                                                      
    -3.829936567        -11.48110064        -41.89144842                
     0.000000000         0.000000000         0.000000000                
     0.000000000         0.000000000         0.000000000                
Si              23                                                      
    -8.033616358        -9.054313127        -36.27854233                
     0.000000000         0.000000000         0.000000000                
     0.000000000         0.000000000         0.000000000                
Si              24                                                      
    -3.829936567        -6.627525616        -36.27854233                
     0.000000000         0.000000000         0.000000000                
     0.000000000         0.000000000         0.000000000                
Si              25                                                      
    -3.829936567        -11.48110064        -36.27854233                
     0.000000000         0.000000000         0.000000000                
     0.000000000         0.000000000         0.000000000                
Si              26                                                      
    -7.657310699        0.1981721563E-02    -36.27854233                
     0.000000000         0.000000000         0.000000000                
     0.000000000         0.000000000         0.000000000                
Si              27                                                      
    -11.86099049        -2.424805789        -36.27854233                
     0.000000000         0.000000000         0.000000000                
     0.000000000         0.000000000         0.000000000                
Si              28                                                      
    -11.86099049         2.428769233        -36.27854233                
     0.000000000         0.000000000         0.000000000                
     0.000000000         0.000000000         0.000000000                
Si              29                                                      
    -10.45944391        0.1981721563E-02    -40.62621663                
     0.000000000         0.000000000         0.000000000                
     0.000000000         0.000000000         0.000000000                
Si              30                                                      
    -5.231483152        -9.054313127        -40.62621663                
     0.000000000         0.000000000         0.000000000                
     0.000000000         0.000000000         0.000000000                
Si              31                                                      
    -5.231483152        -9.054313127        -37.54377411                
     0.000000000         0.000000000         0.000000000                
     0.000000000         0.000000000         0.000000000                
Si              32                                                      
    -10.45944391        0.1981721563E-02    -37.54377411                
     0.000000000         0.000000000         0.000000000                
     0.000000000         0.000000000         0.000000000                
Si              33                                                      
     8.371198427        -6.553608434        -40.58013839                
     0.000000000         0.000000000         0.000000000                
     0.000000000         0.000000000         0.000000000                
Si              34                                                      
     1.487300784        -7.580769287        -40.58013839                
     0.000000000         0.000000000         0.000000000                
     0.000000000         0.000000000         0.000000000                
Si              35                                                      
     1.487300784        -10.52785697        -37.58985236                
     0.000000000         0.000000000         0.000000000                
     0.000000000         0.000000000         0.000000000                
Si              36                                                      
     5.818655709        -5.080064593        -37.58985236                
     0.000000000         0.000000000         0.000000000                
     0.000000000         0.000000000         0.000000000                
Si              37                                                      
     8.371198427        -6.553608434        -37.58985236                
     0.000000000         0.000000000         0.000000000                
     0.000000000         0.000000000         0.000000000                
Si              38                                                      
     1.487300784        -7.580769287        -37.58985236                
     0.000000000         0.000000000         0.000000000                
     0.000000000         0.000000000         0.000000000                
Si              39                                                      
     1.487300784        -10.52785697        -40.58013839                
     0.000000000         0.000000000         0.000000000                
     0.000000000         0.000000000         0.000000000                
Si              40                                                      
     5.818655709        -5.080064593        -40.58013839                
     0.000000000         0.000000000         0.000000000                
     0.000000000         0.000000000         0.000000000                
Si              41                                                      
     3.824811697        -11.48110064        -41.89144842                
     0.000000000         0.000000000         0.000000000                
     0.000000000         0.000000000         0.000000000                
Si              42                                                      
     8.028491488        -9.054313127        -41.89144842                
     0.000000000         0.000000000         0.000000000                
     0.000000000         0.000000000         0.000000000                
Si              43                                                      
     3.824811697        -6.627525616        -41.89144842                
     0.000000000         0.000000000         0.000000000                
     0.000000000         0.000000000         0.000000000                
Si              44                                                      
     8.028491488        -9.054313127        -36.27854233                
     0.000000000         0.000000000         0.000000000                
     0.000000000         0.000000000         0.000000000                
Si              45                                                      
     3.824811697        -11.48110064        -36.27854233                
     0.000000000         0.000000000         0.000000000                
     0.000000000         0.000000000         0.000000000                
Si              46                                                      
     3.824811697        -6.627525616        -36.27854233                
     0.000000000         0.000000000         0.000000000                
     0.000000000         0.000000000         0.000000000                
Si              47                                                      
     5.226358282        -9.054313127        -40.62621663                
     0.000000000         0.000000000         0.000000000                
     0.000000000         0.000000000         0.000000000                
Si              48                                                      
     5.226358282        -9.054313127        -37.54377411                
     0.000000000         0.000000000         0.000000000                
     0.000000000         0.000000000         0.000000000                
Si              49                                                      
    -8.377283260         6.557571877        -40.58013839                
     0.000000000         0.000000000         0.000000000                
     0.000000000         0.000000000         0.000000000                
Si              50                                                      
    -1.492425654         7.583772766        -40.58013839                
     0.000000000         0.000000000         0.000000000                
     0.000000000         0.000000000         0.000000000                
Si              51                                                      
    -1.492425654         10.53182041        -37.58985236                
     0.000000000         0.000000000         0.000000000                
     0.000000000         0.000000000         0.000000000                
Si              52                                                      
    -5.823780579         5.083068072        -37.58985236                
     0.000000000         0.000000000         0.000000000                
     0.000000000         0.000000000         0.000000000                
Si              53                                                      
    -8.377283260         6.557571877        -37.58985236                
     0.000000000         0.000000000         0.000000000                
     0.000000000         0.000000000         0.000000000                
Si              54                                                      
    -1.492425654         7.583772766        -37.58985236                
     0.000000000         0.000000000         0.000000000                
     0.000000000         0.000000000         0.000000000                
Si              55                                                      
    -1.492425654         10.53182041        -40.58013839                
     0.000000000         0.000000000         0.000000000                
     0.000000000         0.000000000         0.000000000                
Si              56                                                      
    -5.823780579         5.083068072        -40.58013839                
     0.000000000         0.000000000         0.000000000                
     0.000000000         0.000000000         0.000000000                
Si              57                                                      
    -3.829936567         11.48506408        -41.89144842                
     0.000000000         0.000000000         0.000000000                
     0.000000000         0.000000000         0.000000000                
Si              58                                                      
    -8.033616358         9.058276571        -41.89144842                
     0.000000000         0.000000000         0.000000000                
     0.000000000         0.000000000         0.000000000                
Si              59                                                      
    -3.829936567         6.631489060        -41.89144842                
     0.000000000         0.000000000         0.000000000                
     0.000000000         0.000000000         0.000000000                
Si              60                                                      
    -8.033616358         9.058276571        -36.27854233                
     0.000000000         0.000000000         0.000000000                
     0.000000000         0.000000000         0.000000000                
Si              61                                                      
    -3.829936567         11.48506408        -36.27854233                
     0.000000000         0.000000000         0.000000000                
     0.000000000         0.000000000         0.000000000                
Si              62                                                      
    -3.829936567         6.631489060        -36.27854233                
     0.000000000         0.000000000         0.000000000                
     0.000000000         0.000000000         0.000000000                
Si              63                                                      
    -5.231483152         9.058276571        -40.62621663                
     0.000000000         0.000000000         0.000000000                
     0.000000000         0.000000000         0.000000000                
Si              64                                                      
    -5.231483152         9.058276571        -37.54377411                
     0.000000000         0.000000000         0.000000000                
     0.000000000         0.000000000         0.000000000                
Si              65                                                      
     5.818655709         5.083068072        -40.58013839                
     0.000000000         0.000000000         0.000000000                
     0.000000000         0.000000000         0.000000000                
Si              66                                                      
     1.487300784         10.53182041        -40.58013839                
     0.000000000         0.000000000         0.000000000                
     0.000000000         0.000000000         0.000000000                
Si              67                                                      
     9.862021609         3.976230256        -40.58013839                
     0.000000000         0.000000000         0.000000000                
     0.000000000         0.000000000         0.000000000                
Si              68                                                      
     7.308518927        -2.498722972        -40.58013839                
     0.000000000         0.000000000         0.000000000                
     0.000000000         0.000000000         0.000000000                
Si              69                                                      
     7.308518927         2.502686415        -37.58985236                
     0.000000000         0.000000000         0.000000000                
     0.000000000         0.000000000         0.000000000                
Si              70                                                      
     9.862021609        -3.973226777        -37.58985236                
     0.000000000         0.000000000         0.000000000                
     0.000000000         0.000000000         0.000000000                
Si              71                                                      
     8.371198427         6.557571877        -37.58985236                
     0.000000000         0.000000000         0.000000000                
     0.000000000         0.000000000         0.000000000                
Si              72                                                      
     1.487300784         7.583772766        -37.58985236                
     0.000000000         0.000000000         0.000000000                
     0.000000000         0.000000000         0.000000000                
Si              73                                                      
     9.862021609         3.976230256        -37.58985236                
     0.000000000         0.000000000         0.000000000                
     0.000000000         0.000000000         0.000000000                
Si              74                                                      
     7.308518927        -2.498722972        -37.58985236                
     0.000000000         0.000000000         0.000000000                
     0.000000000         0.000000000         0.000000000                
Si              75                                                      
     5.818655709         5.083068072        -37.58985236                
     0.000000000         0.000000000         0.000000000                
     0.000000000         0.000000000         0.000000000                
Si              76                                                      
     1.487300784         10.53182041        -37.58985236                
     0.000000000         0.000000000         0.000000000                
     0.000000000         0.000000000         0.000000000                
Si              77                                                      
     8.371198427         6.557571877        -40.58013839                
     0.000000000         0.000000000         0.000000000                
     0.000000000         0.000000000         0.000000000                
Si              78                                                      
     1.487300784         7.583772766        -40.58013839                
     0.000000000         0.000000000         0.000000000                
     0.000000000         0.000000000         0.000000000                
Si              79                                                      
     7.308518927         2.502686415        -40.58013839                
     0.000000000         0.000000000         0.000000000                
     0.000000000         0.000000000         0.000000000                
Si              80                                                      
     9.862021609        -3.973226777        -40.58013839                
     0.000000000         0.000000000         0.000000000                
     0.000000000         0.000000000         0.000000000                
Si              81                                                      
     3.824811697         6.631489060        -41.89144842                
     0.000000000         0.000000000         0.000000000                
     0.000000000         0.000000000         0.000000000                
Si              82                                                      
     8.028491488         9.058276571        -41.89144842                
     0.000000000         0.000000000         0.000000000                
     0.000000000         0.000000000         0.000000000                
Si              83                                                      
     3.824811697         11.48506408        -41.89144842                
     0.000000000         0.000000000         0.000000000                
     0.000000000         0.000000000         0.000000000                
Si              84                                                      
     11.85586562         2.428769233        -41.89144842                
     0.000000000         0.000000000         0.000000000                
     0.000000000         0.000000000         0.000000000                
Si              85                                                      
     7.652185830        0.1981721563E-02    -41.89144842                
     0.000000000         0.000000000         0.000000000                
     0.000000000         0.000000000         0.000000000                
Si              86                                                      
     11.85586562        -2.424805789        -41.89144842                
     0.000000000         0.000000000         0.000000000                
     0.000000000         0.000000000         0.000000000                
Si              87                                                      
     7.652185830        0.1981721563E-02    -36.27854233                
     0.000000000         0.000000000         0.000000000                
     0.000000000         0.000000000         0.000000000                
Si              88                                                      
     11.85586562         2.428769233        -36.27854233                
     0.000000000         0.000000000         0.000000000                
     0.000000000         0.000000000         0.000000000                
Si              89                                                      
     11.85586562        -2.424805789        -36.27854233                
     0.000000000         0.000000000         0.000000000                
     0.000000000         0.000000000         0.000000000                
Si              90                                                      
     8.028491488         9.058276571        -36.27854233                
     0.000000000         0.000000000         0.000000000                
     0.000000000         0.000000000         0.000000000                
Si              91                                                      
     3.824811697         6.631489060        -36.27854233                
     0.000000000         0.000000000         0.000000000                
     0.000000000         0.000000000         0.000000000                
Si              92                                                      
     3.824811697         11.48506408        -36.27854233                
     0.000000000         0.000000000         0.000000000                
     0.000000000         0.000000000         0.000000000                
Si              93                                                      
     5.226358282         9.058276571        -40.62621663                
     0.000000000         0.000000000         0.000000000                
     0.000000000         0.000000000         0.000000000                
Si              94                                                      
     10.45431904        0.1981721563E-02    -40.62621663                
     0.000000000         0.000000000         0.000000000                
     0.000000000         0.000000000         0.000000000                
Si              95                                                      
     10.45431904        0.1981721563E-02    -37.54377411                
     0.000000000         0.000000000         0.000000000                
     0.000000000         0.000000000         0.000000000                
Si              96                                                      
     5.226358282         9.058276571        -37.54377411                
     0.000000000         0.000000000         0.000000000                
     0.000000000         0.000000000         0.000000000                
Si              97                                                      
    -9.867146479        -3.973226777        -29.41192403                
     0.000000000         0.000000000         0.000000000                
     0.000000000         0.000000000         0.000000000                
Si              98                                                      
    -7.313643798         2.502686415        -29.41192403                
     0.000000000         0.000000000         0.000000000                
     0.000000000         0.000000000         0.000000000                
Si              99                                                      
    -5.823780579        -5.080064593        -29.41192403                
     0.000000000         0.000000000         0.000000000                
     0.000000000         0.000000000         0.000000000                
Si             100                                                      
    -1.492425654        -10.52785697        -29.41192403                
     0.000000000         0.000000000         0.000000000                
     0.000000000         0.000000000         0.000000000                
Si             101                                                      
    -8.377283260        -6.553608434        -26.42259796                
     0.000000000         0.000000000         0.000000000                
     0.000000000         0.000000000         0.000000000                
Si             102                                                      
    -1.492425654        -7.580769287        -26.42259796                
     0.000000000         0.000000000         0.000000000                
     0.000000000         0.000000000         0.000000000                
Si             103                                                      
    -7.313643798        -2.498722972        -26.42259796                
     0.000000000         0.000000000         0.000000000                
     0.000000000         0.000000000         0.000000000                
Si             104                                                      
    -9.867146479         3.976230256        -26.42259796                
     0.000000000         0.000000000         0.000000000                
     0.000000000         0.000000000         0.000000000                
Si             105                                                      
    -5.823780579        -5.080064593        -26.42259796                
     0.000000000         0.000000000         0.000000000                
     0.000000000         0.000000000         0.000000000                
Si             106                                                      
    -1.492425654        -10.52785697        -26.42259796                
     0.000000000         0.000000000         0.000000000                
     0.000000000         0.000000000         0.000000000                
Si             107                                                      
    -9.867146479        -3.973226777        -26.42259796                
     0.000000000         0.000000000         0.000000000                
     0.000000000         0.000000000         0.000000000                
Si             108                                                      
    -7.313643798         2.502686415        -26.42259796                
     0.000000000         0.000000000         0.000000000                
     0.000000000         0.000000000         0.000000000                
Si             109                                                      
    -7.313643798        -2.498722972        -29.41192403                
     0.000000000         0.000000000         0.000000000                
     0.000000000         0.000000000         0.000000000                
Si             110                                                      
    -9.867146479         3.976230256        -29.41192403                
     0.000000000         0.000000000         0.000000000                
     0.000000000         0.000000000         0.000000000                
Si             111                                                      
    -8.377283260        -6.553608434        -29.41192403                
     0.000000000         0.000000000         0.000000000                
     0.000000000         0.000000000         0.000000000                
Si             112                                                      
    -1.492425654        -7.580769287        -29.41192403                
     0.000000000         0.000000000         0.000000000                
     0.000000000         0.000000000         0.000000000                
Si             113                                                      
    -11.86099049        -2.424805789        -30.72323406                
     0.000000000         0.000000000         0.000000000                
     0.000000000         0.000000000         0.000000000                
Si             114                                                      
    -7.657310699        0.1981721563E-02    -30.72323406                
     0.000000000         0.000000000         0.000000000                
     0.000000000         0.000000000         0.000000000                
Si             115                                                      
    -11.86099049         2.428769233        -30.72323406                
     0.000000000         0.000000000         0.000000000                
     0.000000000         0.000000000         0.000000000                
Si             116                                                      
    -3.829936567        -6.627525616        -30.72323406                
     0.000000000         0.000000000         0.000000000                
     0.000000000         0.000000000         0.000000000                
Si             117                                                      
    -8.033616358        -9.054313127        -30.72323406                
     0.000000000         0.000000000         0.000000000                
     0.000000000         0.000000000         0.000000000                
Si             118                                                      
    -3.829936567        -11.48110064        -30.72323406                
     0.000000000         0.000000000         0.000000000                
     0.000000000         0.000000000         0.000000000                
Si             119                                                      
    -8.033616358        -9.054313127        -25.11128793                
     0.000000000         0.000000000         0.000000000                
     0.000000000         0.000000000         0.000000000                
Si             120                                                      
    -3.829936567        -6.627525616        -25.11128793                
     0.000000000         0.000000000         0.000000000                
     0.000000000         0.000000000         0.000000000                
Si             121                                                      
    -3.829936567        -11.48110064        -25.11128793                
     0.000000000         0.000000000         0.000000000                
     0.000000000         0.000000000         0.000000000                
Si             122                                                      
    -7.657310699        0.1981721563E-02    -25.11128793                
     0.000000000         0.000000000         0.000000000                
     0.000000000         0.000000000         0.000000000                
Si             123                                                      
    -11.86099049        -2.424805789        -25.11128793                
     0.000000000         0.000000000         0.000000000                
     0.000000000         0.000000000         0.000000000                
Si             124                                                      
    -11.86099049         2.428769233        -25.11128793                
     0.000000000         0.000000000         0.000000000                
     0.000000000         0.000000000         0.000000000                
Si             125                                                      
    -11.27925267         1.421767611        -33.50136817                
     0.000000000         0.000000000         0.000000000                
     0.000000000         0.000000000         0.000000000                
Si             126                                                      
    -11.27925267        -1.417804168        -33.50136817                
     0.000000000         0.000000000         0.000000000                
     0.000000000         0.000000000         0.000000000                
Si             127                                                      
    -8.820786357        0.1981721563E-02    -33.50136817                
     0.000000000         0.000000000         0.000000000                
     0.000000000         0.000000000         0.000000000                
Si             128                                                      
    -4.411674396        -10.47409902        -33.50136817                
     0.000000000         0.000000000         0.000000000                
     0.000000000         0.000000000         0.000000000                
Si             129                                                      
    -4.411674396        -7.634527238        -33.50136817                
     0.000000000         0.000000000         0.000000000                
     0.000000000         0.000000000         0.000000000                
Si             130                                                      
    -6.870140700        -9.054313127        -33.50136817                
     0.000000000         0.000000000         0.000000000                
     0.000000000         0.000000000         0.000000000                
Si             131                                                      
    -10.45944391        0.1981721563E-02    -29.45896224                
     0.000000000         0.000000000         0.000000000                
     0.000000000         0.000000000         0.000000000                
Si             132                                                      
    -5.231483152        -9.054313127        -29.45896224                
     0.000000000         0.000000000         0.000000000                
     0.000000000         0.000000000         0.000000000                
Si             133                                                      
    -5.231483152        -9.054313127        -26.37555975                
     0.000000000         0.000000000         0.000000000                
     0.000000000         0.000000000         0.000000000                
Si             134                                                      
    -10.45944391        0.1981721563E-02    -26.37555975                
     0.000000000         0.000000000         0.000000000                
     0.000000000         0.000000000         0.000000000                
Si             135                                                      
     8.371198427        -6.553608434        -29.41192403                
     0.000000000         0.000000000         0.000000000                
     0.000000000         0.000000000         0.000000000                
Si             136                                                      
     1.487300784        -7.580769287        -29.41192403                
     0.000000000         0.000000000         0.000000000                
     0.000000000         0.000000000         0.000000000                
Si             137                                                      
     1.487300784        -10.52785697        -26.42259796                
     0.000000000         0.000000000         0.000000000                
     0.000000000         0.000000000         0.000000000                
Si             138                                                      
     5.818655709        -5.080064593        -26.42259796                
     0.000000000         0.000000000         0.000000000                
     0.000000000         0.000000000         0.000000000                
Si             139                                                      
     8.371198427        -6.553608434        -26.42259796                
     0.000000000         0.000000000         0.000000000                
     0.000000000         0.000000000         0.000000000                
Si             140                                                      
     1.487300784        -7.580769287        -26.42259796                
     0.000000000         0.000000000         0.000000000                
     0.000000000         0.000000000         0.000000000                
Si             141                                                      
     1.487300784        -10.52785697        -29.41192403                
     0.000000000         0.000000000         0.000000000                
     0.000000000         0.000000000         0.000000000                
Si             142                                                      
     5.818655709        -5.080064593        -29.41192403                
     0.000000000         0.000000000         0.000000000                
     0.000000000         0.000000000         0.000000000                
Si             143                                                      
     3.824811697        -11.48110064        -30.72323406                
     0.000000000         0.000000000         0.000000000                
     0.000000000         0.000000000         0.000000000                
Si             144                                                      
     8.028491488        -9.054313127        -30.72323406                
     0.000000000         0.000000000         0.000000000                
     0.000000000         0.000000000         0.000000000                
Si             145                                                      
     3.824811697        -6.627525616        -30.72323406                
     0.000000000         0.000000000         0.000000000                
     0.000000000         0.000000000         0.000000000                
Si             146                                                      
     8.028491488        -9.054313127        -25.11128793                
     0.000000000         0.000000000         0.000000000                
     0.000000000         0.000000000         0.000000000                
Si             147                                                      
     3.824811697        -11.48110064        -25.11128793                
     0.000000000         0.000000000         0.000000000                
     0.000000000         0.000000000         0.000000000                
Si             148                                                      
     3.824811697        -6.627525616        -25.11128793                
     0.000000000         0.000000000         0.000000000                
     0.000000000         0.000000000         0.000000000                
Si             149                                                      
     4.406549526        -7.634527238        -33.50136817                
     0.000000000         0.000000000         0.000000000                
     0.000000000         0.000000000         0.000000000                
Si             150                                                      
     4.406549526        -10.47409902        -33.50136817                
     0.000000000         0.000000000         0.000000000                
     0.000000000         0.000000000         0.000000000                
Si             151                                                      
     6.865015830        -9.054313127        -33.50136817                
     0.000000000         0.000000000         0.000000000                
     0.000000000         0.000000000         0.000000000                
Si             152                                                      
     5.226358282        -9.054313127        -29.45896224                
     0.000000000         0.000000000         0.000000000                
     0.000000000         0.000000000         0.000000000                
Si             153                                                      
     5.226358282        -9.054313127        -26.37555975                
     0.000000000         0.000000000         0.000000000                
     0.000000000         0.000000000         0.000000000                
Si             154                                                      
    -8.377283260         6.557571877        -29.41192403                
     0.000000000         0.000000000         0.000000000                
     0.000000000         0.000000000         0.000000000                
Si             155                                                      
    -1.492425654         7.583772766        -29.41192403                
     0.000000000         0.000000000         0.000000000                
     0.000000000         0.000000000         0.000000000                
Si             156                                                      
    -1.492425654         10.53182041        -26.42259796                
     0.000000000         0.000000000         0.000000000                
     0.000000000         0.000000000         0.000000000                
Si             157                                                      
    -5.823780579         5.083068072        -26.42259796                
     0.000000000         0.000000000         0.000000000                
     0.000000000         0.000000000         0.000000000                
Si             158                                                      
    -8.377283260         6.557571877        -26.42259796                
     0.000000000         0.000000000         0.000000000                
     0.000000000         0.000000000         0.000000000                
Si             159                                                      
    -1.492425654         7.583772766        -26.42259796                
     0.000000000         0.000000000         0.000000000                
     0.000000000         0.000000000         0.000000000                
Si             160                                                      
    -1.492425654         10.53182041        -29.41192403                
     0.000000000         0.000000000         0.000000000                
     0.000000000         0.000000000         0.000000000                
Si             161                                                      
    -5.823780579         5.083068072        -29.41192403                
     0.000000000         0.000000000         0.000000000                
     0.000000000         0.000000000         0.000000000                
Si             162                                                      
    -3.829936567         11.48506408        -30.72323406                
     0.000000000         0.000000000         0.000000000                
     0.000000000         0.000000000         0.000000000                
Si             163                                                      
    -8.033616358         9.058276571        -30.72323406                
     0.000000000         0.000000000         0.000000000                
     0.000000000         0.000000000         0.000000000                
Si             164                                                      
    -3.829936567         6.631489060        -30.72323406                
     0.000000000         0.000000000         0.000000000                
     0.000000000         0.000000000         0.000000000                
Si             165                                                      
    -8.033616358         9.058276571        -25.11128793                
     0.000000000         0.000000000         0.000000000                
     0.000000000         0.000000000         0.000000000                
Si             166                                                      
    -3.829936567         11.48506408        -25.11128793                
     0.000000000         0.000000000         0.000000000                
     0.000000000         0.000000000         0.000000000                
Si             167                                                      
    -3.829936567         6.631489060        -25.11128793                
     0.000000000         0.000000000         0.000000000                
     0.000000000         0.000000000         0.000000000                
Si             168                                                      
    -4.411674396         7.638490681        -33.50136817                
     0.000000000         0.000000000         0.000000000                
     0.000000000         0.000000000         0.000000000                
Si             169                                                      
    -4.411674396         10.47806246        -33.50136817                
     0.000000000         0.000000000         0.000000000                
     0.000000000         0.000000000         0.000000000                
Si             170                                                      
    -6.870140700         9.058276571        -33.50136817                
     0.000000000         0.000000000         0.000000000                
     0.000000000         0.000000000         0.000000000                
Si             171                                                      
    -5.231483152         9.058276571        -29.45896224                
     0.000000000         0.000000000         0.000000000                
     0.000000000         0.000000000         0.000000000                
Si             172                                                      
    -5.231483152         9.058276571        -26.37555975                
     0.000000000         0.000000000         0.000000000                
     0.000000000         0.000000000         0.000000000                
Si             173                                                      
     5.818655709         5.083068072        -29.41192403                
     0.000000000         0.000000000         0.000000000                
     0.000000000         0.000000000         0.000000000                
Si             174                                                      
     1.487300784         10.53182041        -29.41192403                
     0.000000000         0.000000000         0.000000000                
     0.000000000         0.000000000         0.000000000                
Si             175                                                      
     9.862021609         3.976230256        -29.41192403                
     0.000000000         0.000000000         0.000000000                
     0.000000000         0.000000000         0.000000000                
Si             176                                                      
     7.308518927        -2.498722972        -29.41192403                
     0.000000000         0.000000000         0.000000000                
     0.000000000         0.000000000         0.000000000                
Si             177                                                      
     7.308518927         2.502686415        -26.42259796                
     0.000000000         0.000000000         0.000000000                
     0.000000000         0.000000000         0.000000000                
Si             178                                                      
     9.862021609        -3.973226777        -26.42259796                
     0.000000000         0.000000000         0.000000000                
     0.000000000         0.000000000         0.000000000                
Si             179                                                      
     8.371198427         6.557571877        -26.42259796                
     0.000000000         0.000000000         0.000000000                
     0.000000000         0.000000000         0.000000000                
Si             180                                                      
     1.487300784         7.583772766        -26.42259796                
     0.000000000         0.000000000         0.000000000                
     0.000000000         0.000000000         0.000000000                
Si             181                                                      
     9.862021609         3.976230256        -26.42259796                
     0.000000000         0.000000000         0.000000000                
     0.000000000         0.000000000         0.000000000                
Si             182                                                      
     7.308518927        -2.498722972        -26.42259796                
     0.000000000         0.000000000         0.000000000                
     0.000000000         0.000000000         0.000000000                
Si             183                                                      
     5.818655709         5.083068072        -26.42259796                
     0.000000000         0.000000000         0.000000000                
     0.000000000         0.000000000         0.000000000                
Si             184                                                      
     1.487300784         10.53182041        -26.42259796                
     0.000000000         0.000000000         0.000000000                
     0.000000000         0.000000000         0.000000000                
Si             185                                                      
     8.371198427         6.557571877        -29.41192403                
     0.000000000         0.000000000         0.000000000                
     0.000000000         0.000000000         0.000000000                
Si             186                                                      
     1.487300784         7.583772766        -29.41192403                
     0.000000000         0.000000000         0.000000000                
     0.000000000         0.000000000         0.000000000                
Si             187                                                      
     7.308518927         2.502686415        -29.41192403                
     0.000000000         0.000000000         0.000000000                
     0.000000000         0.000000000         0.000000000                
Si             188                                                      
     9.862021609        -3.973226777        -29.41192403                
     0.000000000         0.000000000         0.000000000                
     0.000000000         0.000000000         0.000000000                
Si             189                                                      
     3.824811697         6.631489060        -30.72323406                
     0.000000000         0.000000000         0.000000000                
     0.000000000         0.000000000         0.000000000                
Si             190                                                      
     8.028491488         9.058276571        -30.72323406                
     0.000000000         0.000000000         0.000000000                
     0.000000000         0.000000000         0.000000000                
Si             191                                                      
     3.824811697         11.48506408        -30.72323406                
     0.000000000         0.000000000         0.000000000                
     0.000000000         0.000000000         0.000000000                
Si             192                                                      
     11.85586562         2.428769233        -30.72323406                
     0.000000000         0.000000000         0.000000000                
     0.000000000         0.000000000         0.000000000                
Si             193                                                      
     7.652185830        0.1981721563E-02    -30.72323406                
     0.000000000         0.000000000         0.000000000                
     0.000000000         0.000000000         0.000000000                
Si             194                                                      
     11.85586562        -2.424805789        -30.72323406                
     0.000000000         0.000000000         0.000000000                
     0.000000000         0.000000000         0.000000000                
Si             195                                                      
     7.652185830        0.1981721563E-02    -25.11128793                
     0.000000000         0.000000000         0.000000000                
     0.000000000         0.000000000         0.000000000                
Si             196                                                      
     11.85586562         2.428769233        -25.11128793                
     0.000000000         0.000000000         0.000000000                
     0.000000000         0.000000000         0.000000000                
Si             197                                                      
     11.85586562        -2.424805789        -25.11128793                
     0.000000000         0.000000000         0.000000000                
     0.000000000         0.000000000         0.000000000                
Si             198                                                      
     8.028491488         9.058276571        -25.11128793                
     0.000000000         0.000000000         0.000000000                
     0.000000000         0.000000000         0.000000000                
Si             199                                                      
     3.824811697         6.631489060        -25.11128793                
     0.000000000         0.000000000         0.000000000                
     0.000000000         0.000000000         0.000000000                
Si             200                                                      
     3.824811697         11.48506408        -25.11128793                
     0.000000000         0.000000000         0.000000000                
     0.000000000         0.000000000         0.000000000                
Si             201                                                      
     4.406549526         10.47806246        -33.50136817                
     0.000000000         0.000000000         0.000000000                
     0.000000000         0.000000000         0.000000000                
Si             202                                                      
     4.406549526         7.638490681        -33.50136817                
     0.000000000         0.000000000         0.000000000                
     0.000000000         0.000000000         0.000000000                
Si             203                                                      
     6.865015830         9.058276571        -33.50136817                
     0.000000000         0.000000000         0.000000000                
     0.000000000         0.000000000         0.000000000                
Si             204                                                      
     11.27412779        -1.417804168        -33.50136817                
     0.000000000         0.000000000         0.000000000                
     0.000000000         0.000000000         0.000000000                
Si             205                                                      
     11.27412779         1.421767611        -33.50136817                
     0.000000000         0.000000000         0.000000000                
     0.000000000         0.000000000         0.000000000                
Si             206                                                      
     8.815661487        0.1981721563E-02    -33.50136817                
     0.000000000         0.000000000         0.000000000                
     0.000000000         0.000000000         0.000000000                
Si             207                                                      
     5.226358282         9.058276571        -29.45896224                
     0.000000000         0.000000000         0.000000000                
     0.000000000         0.000000000         0.000000000                
Si             208                                                      
     10.45431904        0.1981721563E-02    -29.45896224                
     0.000000000         0.000000000         0.000000000                
     0.000000000         0.000000000         0.000000000                
Si             209                                                      
     10.45431904        0.1981721563E-02    -26.37555975                
     0.000000000         0.000000000         0.000000000                
     0.000000000         0.000000000         0.000000000                
Si             210                                                      
     5.226358282         9.058276571        -26.37555975                
     0.000000000         0.000000000         0.000000000                
     0.000000000         0.000000000         0.000000000                
Si             211                                                      
    -9.867146479        -3.973226777        -18.24466964                
     0.000000000         0.000000000         0.000000000                
     0.000000000         0.000000000         0.000000000                
Si             212                                                      
    -7.313643798         2.502686415        -18.24466964                
     0.000000000         0.000000000         0.000000000                
     0.000000000         0.000000000         0.000000000                
Si             213                                                      
    -5.823780579        -5.080064593        -18.24466964                
     0.000000000         0.000000000         0.000000000                
     0.000000000         0.000000000         0.000000000                
Si             214                                                      
    -1.492425654        -10.52785697        -18.24466964                
     0.000000000         0.000000000         0.000000000                
     0.000000000         0.000000000         0.000000000                
Si             215                                                      
    -8.377283260        -6.553608434        -15.25438359                
     0.000000000         0.000000000         0.000000000                
     0.000000000         0.000000000         0.000000000                
Si             216                                                      
    -1.492425654        -7.580769287        -15.25438359                
     0.000000000         0.000000000         0.000000000                
     0.000000000         0.000000000         0.000000000                
Si             217                                                      
    -7.313643798        -2.498722972        -15.25438359                
     0.000000000         0.000000000         0.000000000                
     0.000000000         0.000000000         0.000000000                
Si             218                                                      
    -9.867146479         3.976230256        -15.25438359                
     0.000000000         0.000000000         0.000000000                
     0.000000000         0.000000000         0.000000000                
Si             219                                                      
    -5.823780579        -5.080064593        -15.25438359                
     0.000000000         0.000000000         0.000000000                
     0.000000000         0.000000000         0.000000000                
Si             220                                                      
    -1.492425654        -10.52785697        -15.25438359                
     0.000000000         0.000000000         0.000000000                
     0.000000000         0.000000000         0.000000000                
Si             221                                                      
    -9.867146479        -3.973226777        -15.25438359                
     0.000000000         0.000000000         0.000000000                
     0.000000000         0.000000000         0.000000000                
Si             222                                                      
    -7.313643798         2.502686415        -15.25438359                
     0.000000000         0.000000000         0.000000000                
     0.000000000         0.000000000         0.000000000                
Si             223                                                      
    -7.313643798        -2.498722972        -18.24466964                
     0.000000000         0.000000000         0.000000000                
     0.000000000         0.000000000         0.000000000                
Si             224                                                      
    -9.867146479         3.976230256        -18.24466964                
     0.000000000         0.000000000         0.000000000                
     0.000000000         0.000000000         0.000000000                
Si             225                                                      
    -8.377283260        -6.553608434        -18.24466964                
     0.000000000         0.000000000         0.000000000                
     0.000000000         0.000000000         0.000000000                
Si             226                                                      
    -1.492425654        -7.580769287        -18.24466964                
     0.000000000         0.000000000         0.000000000                
     0.000000000         0.000000000         0.000000000                
Si             227                                                      
    -11.86099049        -2.424805789        -19.55597966                
     0.000000000         0.000000000         0.000000000                
     0.000000000         0.000000000         0.000000000                
Si             228                                                      
    -7.657310699        0.1981721563E-02    -19.55597966                
     0.000000000         0.000000000         0.000000000                
     0.000000000         0.000000000         0.000000000                
Si             229                                                      
    -11.86099049         2.428769233        -19.55597966                
     0.000000000         0.000000000         0.000000000                
     0.000000000         0.000000000         0.000000000                
Si             230                                                      
    -3.829936567        -6.627525616        -19.55597966                
     0.000000000         0.000000000         0.000000000                
     0.000000000         0.000000000         0.000000000                
Si             231                                                      
    -8.033616358        -9.054313127        -19.55597966                
     0.000000000         0.000000000         0.000000000                
     0.000000000         0.000000000         0.000000000                
Si             232                                                      
    -3.829936567        -11.48110064        -19.55597966                
     0.000000000         0.000000000         0.000000000                
     0.000000000         0.000000000         0.000000000                
Si             233                                                      
    -8.033616358        -9.054313127        -13.94403354                
     0.000000000         0.000000000         0.000000000                
     0.000000000         0.000000000         0.000000000                
Si             234                                                      
    -3.829936567        -6.627525616        -13.94403354                
     0.000000000         0.000000000         0.000000000                
     0.000000000         0.000000000         0.000000000                
Si             235                                                      
    -3.829936567        -11.48110064        -13.94403354                
     0.000000000         0.000000000         0.000000000                
     0.000000000         0.000000000         0.000000000                
Si             236                                                      
    -7.657310699        0.1981721563E-02    -13.94403354                
     0.000000000         0.000000000         0.000000000                
     0.000000000         0.000000000         0.000000000                
Si             237                                                      
    -11.86099049        -2.424805789        -13.94403354                
     0.000000000         0.000000000         0.000000000                
     0.000000000         0.000000000         0.000000000                
Si             238                                                      
    -11.86099049         2.428769233        -13.94403354                
     0.000000000         0.000000000         0.000000000                
     0.000000000         0.000000000         0.000000000                
Si             239                                                      
    -11.27925267         1.421767611        -22.33315381                
     0.000000000         0.000000000         0.000000000                
     0.000000000         0.000000000         0.000000000                
Si             240                                                      
    -11.27925267        -1.417804168        -22.33315381                
     0.000000000         0.000000000         0.000000000                
     0.000000000         0.000000000         0.000000000                
Si             241                                                      
    -8.820786357        0.1981721563E-02    -22.33315381                
     0.000000000         0.000000000         0.000000000                
     0.000000000         0.000000000         0.000000000                
Si             242                                                      
    -4.411674396        -10.47409902        -22.33315381                
     0.000000000         0.000000000         0.000000000                
     0.000000000         0.000000000         0.000000000                
Si             243                                                      
    -4.411674396        -7.634527238        -22.33315381                
     0.000000000         0.000000000         0.000000000                
     0.000000000         0.000000000         0.000000000                
Si             244                                                      
    -6.870140700        -9.054313127        -22.33315381                
     0.000000000         0.000000000         0.000000000                
     0.000000000         0.000000000         0.000000000                
Si             245                                                      
    -10.45944391        0.1981721563E-02    -18.29170784                
     0.000000000         0.000000000         0.000000000                
     0.000000000         0.000000000         0.000000000                
Si             246                                                      
    -5.231483152        -9.054313127        -18.29170784                
     0.000000000         0.000000000         0.000000000                
     0.000000000         0.000000000         0.000000000                
Si             247                                                      
    -5.231483152        -9.054313127        -15.20830535                
     0.000000000         0.000000000         0.000000000                
     0.000000000         0.000000000         0.000000000                
Si             248                                                      
    -10.45944391        0.1981721563E-02    -15.20830535                
     0.000000000         0.000000000         0.000000000                
     0.000000000         0.000000000         0.000000000                
Si             249                                                      
     8.371198427        -6.553608434        -18.24466964                
     0.000000000         0.000000000         0.000000000                
     0.000000000         0.000000000         0.000000000                
Si             250                                                      
     1.487300784        -7.580769287        -18.24466964                
     0.000000000         0.000000000         0.000000000                
     0.000000000         0.000000000         0.000000000                
Si             251                                                      
     1.487300784        -10.52785697        -15.25438359                
     0.000000000         0.000000000         0.000000000                
     0.000000000         0.000000000         0.000000000                
Si             252                                                      
     5.818655709        -5.080064593        -15.25438359                
     0.000000000         0.000000000         0.000000000                
     0.000000000         0.000000000         0.000000000                
Si             253                                                      
     8.371198427        -6.553608434        -15.25438359                
     0.000000000         0.000000000         0.000000000                
     0.000000000         0.000000000         0.000000000                
Si             254                                                      
     1.487300784        -7.580769287        -15.25438359                
     0.000000000         0.000000000         0.000000000                
     0.000000000         0.000000000         0.000000000                
Si             255                                                      
     1.487300784        -10.52785697        -18.24466964                
     0.000000000         0.000000000         0.000000000                
     0.000000000         0.000000000         0.000000000                
Si             256                                                      
     5.818655709        -5.080064593        -18.24466964                
     0.000000000         0.000000000         0.000000000                
     0.000000000         0.000000000         0.000000000                
Si             257                                                      
     3.824811697        -11.48110064        -19.55597966                
     0.000000000         0.000000000         0.000000000                
     0.000000000         0.000000000         0.000000000                
Si             258                                                      
     8.028491488        -9.054313127        -19.55597966                
     0.000000000         0.000000000         0.000000000                
     0.000000000         0.000000000         0.000000000                
Si             259                                                      
     3.824811697        -6.627525616        -19.55597966                
     0.000000000         0.000000000         0.000000000                
     0.000000000         0.000000000         0.000000000                
Si             260                                                      
     8.028491488        -9.054313127        -13.94403354                
     0.000000000         0.000000000         0.000000000                
     0.000000000         0.000000000         0.000000000                
Si             261                                                      
     3.824811697        -11.48110064        -13.94403354                
     0.000000000         0.000000000         0.000000000                
     0.000000000         0.000000000         0.000000000                
Si             262                                                      
     3.824811697        -6.627525616        -13.94403354                
     0.000000000         0.000000000         0.000000000                
     0.000000000         0.000000000         0.000000000                
Si             263                                                      
     4.406549526        -7.634527238        -22.33315381                
     0.000000000         0.000000000         0.000000000                
     0.000000000         0.000000000         0.000000000                
Si             264                                                      
     4.406549526        -10.47409902        -22.33315381                
     0.000000000         0.000000000         0.000000000                
     0.000000000         0.000000000         0.000000000                
Si             265                                                      
     6.865015830        -9.054313127        -22.33315381                
     0.000000000         0.000000000         0.000000000                
     0.000000000         0.000000000         0.000000000                
Si             266                                                      
     5.226358282        -9.054313127        -18.29170784                
     0.000000000         0.000000000         0.000000000                
     0.000000000         0.000000000         0.000000000                
Si             267                                                      
     5.226358282        -9.054313127        -15.20830535                
     0.000000000         0.000000000         0.000000000                
     0.000000000         0.000000000         0.000000000                
Si             268                                                      
    -8.377283260         6.557571877        -18.24466964                
     0.000000000         0.000000000         0.000000000                
     0.000000000         0.000000000         0.000000000                
Si             269                                                      
    -1.492425654         7.583772766        -18.24466964                
     0.000000000         0.000000000         0.000000000                
     0.000000000         0.000000000         0.000000000                
Si             270                                                      
    -1.492425654         10.53182041        -15.25438359                
     0.000000000         0.000000000         0.000000000                
     0.000000000         0.000000000         0.000000000                
Si             271                                                      
    -5.823780579         5.083068072        -15.25438359                
     0.000000000         0.000000000         0.000000000                
     0.000000000         0.000000000         0.000000000                
Si             272                                                      
    -8.377283260         6.557571877        -15.25438359                
     0.000000000         0.000000000         0.000000000                
     0.000000000         0.000000000         0.000000000                
Si             273                                                      
    -1.492425654         7.583772766        -15.25438359                
     0.000000000         0.000000000         0.000000000                
     0.000000000         0.000000000         0.000000000                
Si             274                                                      
    -1.492425654         10.53182041        -18.24466964                
     0.000000000         0.000000000         0.000000000                
     0.000000000         0.000000000         0.000000000                
Si             275                                                      
    -5.823780579         5.083068072        -18.24466964                
     0.000000000         0.000000000         0.000000000                
     0.000000000         0.000000000         0.000000000                
Si             276                                                      
    -3.829936567         11.48506408        -19.55597966                
     0.000000000         0.000000000         0.000000000                
     0.000000000         0.000000000         0.000000000                
Si             277                                                      
    -8.033616358         9.058276571        -19.55597966                
     0.000000000         0.000000000         0.000000000                
     0.000000000         0.000000000         0.000000000                
Si             278                                                      
    -3.829936567         6.631489060        -19.55597966                
     0.000000000         0.000000000         0.000000000                
     0.000000000         0.000000000         0.000000000                
Si             279                                                      
    -8.033616358         9.058276571        -13.94403354                
     0.000000000         0.000000000         0.000000000                
     0.000000000         0.000000000         0.000000000                
Si             280                                                      
    -3.829936567         11.48506408        -13.94403354                
     0.000000000         0.000000000         0.000000000                
     0.000000000         0.000000000         0.000000000                
Si             281                                                      
    -3.829936567         6.631489060        -13.94403354                
     0.000000000         0.000000000         0.000000000                
     0.000000000         0.000000000         0.000000000                
Si             282                                                      
    -4.411674396         7.638490681        -22.33315381                
     0.000000000         0.000000000         0.000000000                
     0.000000000         0.000000000         0.000000000                
Si             283                                                      
    -4.411674396         10.47806246        -22.33315381                
     0.000000000         0.000000000         0.000000000                
     0.000000000         0.000000000         0.000000000                
Si             284                                                      
    -6.870140700         9.058276571        -22.33315381                
     0.000000000         0.000000000         0.000000000                
     0.000000000         0.000000000         0.000000000                
Si             285                                                      
    -5.231483152         9.058276571        -18.29170784                
     0.000000000         0.000000000         0.000000000                
     0.000000000         0.000000000         0.000000000                
Si             286                                                      
    -5.231483152         9.058276571        -15.20830535                
     0.000000000         0.000000000         0.000000000                
     0.000000000         0.000000000         0.000000000                
Si             287                                                      
     5.818655709         5.083068072        -18.24466964                
     0.000000000         0.000000000         0.000000000                
     0.000000000         0.000000000         0.000000000                
Si             288                                                      
     1.487300784         10.53182041        -18.24466964                
     0.000000000         0.000000000         0.000000000                
     0.000000000         0.000000000         0.000000000                
Si             289                                                      
     9.862021609         3.976230256        -18.24466964                
     0.000000000         0.000000000         0.000000000                
     0.000000000         0.000000000         0.000000000                
Si             290                                                      
     7.308518927        -2.498722972        -18.24466964                
     0.000000000         0.000000000         0.000000000                
     0.000000000         0.000000000         0.000000000                
Si             291                                                      
     7.308518927         2.502686415        -15.25438359                
     0.000000000         0.000000000         0.000000000                
     0.000000000         0.000000000         0.000000000                
Si             292                                                      
     9.862021609        -3.973226777        -15.25438359                
     0.000000000         0.000000000         0.000000000                
     0.000000000         0.000000000         0.000000000                
Si             293                                                      
     8.371198427         6.557571877        -15.25438359                
     0.000000000         0.000000000         0.000000000                
     0.000000000         0.000000000         0.000000000                
Si             294                                                      
     1.487300784         7.583772766        -15.25438359                
     0.000000000         0.000000000         0.000000000                
     0.000000000         0.000000000         0.000000000                
Si             295                                                      
     9.862021609         3.976230256        -15.25438359                
     0.000000000         0.000000000         0.000000000                
     0.000000000         0.000000000         0.000000000                
Si             296                                                      
     7.308518927        -2.498722972        -15.25438359                
     0.000000000         0.000000000         0.000000000                
     0.000000000         0.000000000         0.000000000                
Si             297                                                      
     5.818655709         5.083068072        -15.25438359                
     0.000000000         0.000000000         0.000000000                
     0.000000000         0.000000000         0.000000000                
Si             298                                                      
     1.487300784         10.53182041        -15.25438359                
     0.000000000         0.000000000         0.000000000                
     0.000000000         0.000000000         0.000000000                
Si             299                                                      
     8.371198427         6.557571877        -18.24466964                
     0.000000000         0.000000000         0.000000000                
     0.000000000         0.000000000         0.000000000                
Si             300                                                      
     1.487300784         7.583772766        -18.24466964                
     0.000000000         0.000000000         0.000000000                
     0.000000000         0.000000000         0.000000000                
Si             301                                                      
     7.308518927         2.502686415        -18.24466964                
     0.000000000         0.000000000         0.000000000                
     0.000000000         0.000000000         0.000000000                
Si             302                                                      
     9.862021609        -3.973226777        -18.24466964                
     0.000000000         0.000000000         0.000000000                
     0.000000000         0.000000000         0.000000000                
Si             303                                                      
     3.824811697         6.631489060        -19.55597966                
     0.000000000         0.000000000         0.000000000                
     0.000000000         0.000000000         0.000000000                
Si             304                                                      
     8.028491488         9.058276571        -19.55597966                
     0.000000000         0.000000000         0.000000000                
     0.000000000         0.000000000         0.000000000                
Si             305                                                      
     3.824811697         11.48506408        -19.55597966                
     0.000000000         0.000000000         0.000000000                
     0.000000000         0.000000000         0.000000000                
Si             306                                                      
     11.85586562         2.428769233        -19.55597966                
     0.000000000         0.000000000         0.000000000                
     0.000000000         0.000000000         0.000000000                
Si             307                                                      
     7.652185830        0.1981721563E-02    -19.55597966                
     0.000000000         0.000000000         0.000000000                
     0.000000000         0.000000000         0.000000000                
Si             308                                                      
     11.85586562        -2.424805789        -19.55597966                
     0.000000000         0.000000000         0.000000000                
     0.000000000         0.000000000         0.000000000                
Si             309                                                      
     7.652185830        0.1981721563E-02    -13.94403354                
     0.000000000         0.000000000         0.000000000                
     0.000000000         0.000000000         0.000000000                
Si             310                                                      
     11.85586562         2.428769233        -13.94403354                
     0.000000000         0.000000000         0.000000000                
     0.000000000         0.000000000         0.000000000                
Si             311                                                      
     11.85586562        -2.424805789        -13.94403354                
     0.000000000         0.000000000         0.000000000                
     0.000000000         0.000000000         0.000000000                
Si             312                                                      
     8.028491488         9.058276571        -13.94403354                
     0.000000000         0.000000000         0.000000000                
     0.000000000         0.000000000         0.000000000                
Si             313                                                      
     3.824811697         6.631489060        -13.94403354                
     0.000000000         0.000000000         0.000000000                
     0.000000000         0.000000000         0.000000000                
Si             314                                                      
     3.824811697         11.48506408        -13.94403354                
     0.000000000         0.000000000         0.000000000                
     0.000000000         0.000000000         0.000000000                
Si             315                                                      
     4.406549526         10.47806246        -22.33315381                
     0.000000000         0.000000000         0.000000000                
     0.000000000         0.000000000         0.000000000                
Si             316                                                      
     4.406549526         7.638490681        -22.33315381                
     0.000000000         0.000000000         0.000000000                
     0.000000000         0.000000000         0.000000000                
Si             317                                                      
     6.865015830         9.058276571        -22.33315381                
     0.000000000         0.000000000         0.000000000                
     0.000000000         0.000000000         0.000000000                
Si             318                                                      
     11.27412779        -1.417804168        -22.33315381                
     0.000000000         0.000000000         0.000000000                
     0.000000000         0.000000000         0.000000000                
Si             319                                                      
     11.27412779         1.421767611        -22.33315381                
     0.000000000         0.000000000         0.000000000                
     0.000000000         0.000000000         0.000000000                
Si             320                                                      
     8.815661487        0.1981721563E-02    -22.33315381                
     0.000000000         0.000000000         0.000000000                
     0.000000000         0.000000000         0.000000000                
Si             321                                                      
     5.226358282         9.058276571        -18.29170784                
     0.000000000         0.000000000         0.000000000                
     0.000000000         0.000000000         0.000000000                
Si             322                                                      
     10.45431904        0.1981721563E-02    -18.29170784                
     0.000000000         0.000000000         0.000000000                
     0.000000000         0.000000000         0.000000000                
Si             323                                                      
     10.45431904        0.1981721563E-02    -15.20830535                
     0.000000000         0.000000000         0.000000000                
     0.000000000         0.000000000         0.000000000                
Si             324                                                      
     5.226358282         9.058276571        -15.20830535                
     0.000000000         0.000000000         0.000000000                
     0.000000000         0.000000000         0.000000000                
Si             325                                                      
    -9.867146479        -3.973226777        -7.077415236                
     0.000000000         0.000000000         0.000000000                
     0.000000000         0.000000000         0.000000000                
Si             326                                                      
    -7.313643798         2.502686415        -7.077415236                
     0.000000000         0.000000000         0.000000000                
     0.000000000         0.000000000         0.000000000                
Si             327                                                      
    -5.823780579        -5.080064593        -7.077415236                
     0.000000000         0.000000000         0.000000000                
     0.000000000         0.000000000         0.000000000                
Si             328                                                      
    -1.492425654        -10.52785697        -7.077415236                
     0.000000000         0.000000000         0.000000000                
     0.000000000         0.000000000         0.000000000                
Si             329                                                      
    -8.377283260        -6.553608434        -4.087129201                
     0.000000000         0.000000000         0.000000000                
     0.000000000         0.000000000         0.000000000                
Si             330                                                      
    -1.492425654        -7.580769287        -4.087129201                
     0.000000000         0.000000000         0.000000000                
     0.000000000         0.000000000         0.000000000                
Si             331                                                      
    -7.313643798        -2.498722972        -4.087129201                
     0.000000000         0.000000000         0.000000000                
     0.000000000         0.000000000         0.000000000                
Si             332                                                      
    -9.867146479         3.976230256        -4.087129201                
     0.000000000         0.000000000         0.000000000                
     0.000000000         0.000000000         0.000000000                
Si             333                                                      
    -5.823780579        -5.080064593        -4.087129201                
     0.000000000         0.000000000         0.000000000                
     0.000000000         0.000000000         0.000000000                
Si             334                                                      
    -1.492425654        -10.52785697        -4.087129201                
     0.000000000         0.000000000         0.000000000                
     0.000000000         0.000000000         0.000000000                
Si             335                                                      
    -9.867146479        -3.973226777        -4.087129201                
     0.000000000         0.000000000         0.000000000                
     0.000000000         0.000000000         0.000000000                
Si             336                                                      
    -7.313643798         2.502686415        -4.087129201                
     0.000000000         0.000000000         0.000000000                
     0.000000000         0.000000000         0.000000000                
Si             337                                                      
    -7.313643798        -2.498722972        -7.077415236                
     0.000000000         0.000000000         0.000000000                
     0.000000000         0.000000000         0.000000000                
Si             338                                                      
    -9.867146479         3.976230256        -7.077415236                
     0.000000000         0.000000000         0.000000000                
     0.000000000         0.000000000         0.000000000                
Si             339                                                      
    -8.377283260        -6.553608434        -7.077415236                
     0.000000000         0.000000000         0.000000000                
     0.000000000         0.000000000         0.000000000                
Si             340                                                      
    -1.492425654        -7.580769287        -7.077415236                
     0.000000000         0.000000000         0.000000000                
     0.000000000         0.000000000         0.000000000                
Si             341                                                      
    -11.86099049        -2.424805789        -8.388725259                
     0.000000000         0.000000000         0.000000000                
     0.000000000         0.000000000         0.000000000                
Si             342                                                      
    -7.657310699        0.1981721563E-02    -8.388725259                
     0.000000000         0.000000000         0.000000000                
     0.000000000         0.000000000         0.000000000                
Si             343                                                      
    -11.86099049         2.428769233        -8.388725259                
     0.000000000         0.000000000         0.000000000                
     0.000000000         0.000000000         0.000000000                
Si             344                                                      
    -3.829936567        -6.627525616        -8.388725259                
     0.000000000         0.000000000         0.000000000                
     0.000000000         0.000000000         0.000000000                
Si             345                                                      
    -8.033616358        -9.054313127        -8.388725259                
     0.000000000         0.000000000         0.000000000                
     0.000000000         0.000000000         0.000000000                
Si             346                                                      
    -3.829936567        -11.48110064        -8.388725259                
     0.000000000         0.000000000         0.000000000                
     0.000000000         0.000000000         0.000000000                
Si             347                                                      
    -8.033616358        -9.054313127        -2.775819177                
     0.000000000         0.000000000         0.000000000                
     0.000000000         0.000000000         0.000000000                
Si             348                                                      
    -3.829936567        -6.627525616        -2.775819177                
     0.000000000         0.000000000         0.000000000                
     0.000000000         0.000000000         0.000000000                
Si             349                                                      
    -3.829936567        -11.48110064        -2.775819177                
     0.000000000         0.000000000         0.000000000                
     0.000000000         0.000000000         0.000000000                
Si             350                                                      
    -7.657310699        0.1981721563E-02    -2.775819177                
     0.000000000         0.000000000         0.000000000                
     0.000000000         0.000000000         0.000000000                
Si             351                                                      
    -11.86099049        -2.424805789        -2.775819177                
     0.000000000         0.000000000         0.000000000                
     0.000000000         0.000000000         0.000000000                
Si             352                                                      
    -11.86099049         2.428769233        -2.775819177                
     0.000000000         0.000000000         0.000000000                
     0.000000000         0.000000000         0.000000000                
Si             353                                                      
    -11.27925267         1.421767611        -11.16589942                
     0.000000000         0.000000000         0.000000000                
     0.000000000         0.000000000         0.000000000                
Si             354                                                      
    -11.27925267        -1.417804168        -11.16589942                
     0.000000000         0.000000000         0.000000000                
     0.000000000         0.000000000         0.000000000                
Si             355                                                      
    -8.820786357        0.1981721563E-02    -11.16589942                
     0.000000000         0.000000000         0.000000000                
     0.000000000         0.000000000         0.000000000                
Si             356                                                      
    -4.411674396        -10.47409902        -11.16589942                
     0.000000000         0.000000000         0.000000000                
     0.000000000         0.000000000         0.000000000                
Si             357                                                      
    -4.411674396        -7.634527238        -11.16589942                
     0.000000000         0.000000000         0.000000000                
     0.000000000         0.000000000         0.000000000                
Si             358                                                      
    -6.870140700        -9.054313127        -11.16589942                
     0.000000000         0.000000000         0.000000000                
     0.000000000         0.000000000         0.000000000                
Si             359                                                      
    -10.45944391        0.1981721563E-02    -7.123493480                
     0.000000000         0.000000000         0.000000000                
     0.000000000         0.000000000         0.000000000                
Si             360                                                      
    -5.231483152        -9.054313127        -7.123493480                
     0.000000000         0.000000000         0.000000000                
     0.000000000         0.000000000         0.000000000                
Si             361                                                      
    -5.231483152        -9.054313127        -4.041050957                
     0.000000000         0.000000000         0.000000000                
     0.000000000         0.000000000         0.000000000                
Si             362                                                      
    -10.45944391        0.1981721563E-02    -4.041050957                
     0.000000000         0.000000000         0.000000000                
     0.000000000         0.000000000         0.000000000                
Si             363                                                      
     8.371198427        -6.553608434        -7.077415236                
     0.000000000         0.000000000         0.000000000                
     0.000000000         0.000000000         0.000000000                
Si             364                                                      
     1.487300784        -7.580769287        -7.077415236                
     0.000000000         0.000000000         0.000000000                
     0.000000000         0.000000000         0.000000000                
Si             365                                                      
     1.487300784        -10.52785697        -4.087129201                
     0.000000000         0.000000000         0.000000000                
     0.000000000         0.000000000         0.000000000                
Si             366                                                      
     5.818655709        -5.080064593        -4.087129201                
     0.000000000         0.000000000         0.000000000                
     0.000000000         0.000000000         0.000000000                
Si             367                                                      
     8.371198427        -6.553608434        -4.087129201                
     0.000000000         0.000000000         0.000000000                
     0.000000000         0.000000000         0.000000000                
Si             368                                                      
     1.487300784        -7.580769287        -4.087129201                
     0.000000000         0.000000000         0.000000000                
     0.000000000         0.000000000         0.000000000                
Si             369                                                      
     1.487300784        -10.52785697        -7.077415236                
     0.000000000         0.000000000         0.000000000                
     0.000000000         0.000000000         0.000000000                
Si             370                                                      
     5.818655709        -5.080064593        -7.077415236                
     0.000000000         0.000000000         0.000000000                
     0.000000000         0.000000000         0.000000000                
Si             371                                                      
     3.824811697        -11.48110064        -8.388725259                
     0.000000000         0.000000000         0.000000000                
     0.000000000         0.000000000         0.000000000                
Si             372                                                      
     8.028491488        -9.054313127        -8.388725259                
     0.000000000         0.000000000         0.000000000                
     0.000000000         0.000000000         0.000000000                
Si             373                                                      
     3.824811697        -6.627525616        -8.388725259                
     0.000000000         0.000000000         0.000000000                
     0.000000000         0.000000000         0.000000000                
Si             374                                                      
     8.028491488        -9.054313127        -2.775819177                
     0.000000000         0.000000000         0.000000000                
     0.000000000         0.000000000         0.000000000                
Si             375                                                      
     3.824811697        -11.48110064        -2.775819177                
     0.000000000         0.000000000         0.000000000                
     0.000000000         0.000000000         0.000000000                
Si             376                                                      
     3.824811697        -6.627525616        -2.775819177                
     0.000000000         0.000000000         0.000000000                
     0.000000000         0.000000000         0.000000000                
Si             377                                                      
     4.406549526        -7.634527238        -11.16589942                
     0.000000000         0.000000000         0.000000000                
     0.000000000         0.000000000         0.000000000                
Si             378                                                      
     4.406549526        -10.47409902        -11.16589942                
     0.000000000         0.000000000         0.000000000                
     0.000000000         0.000000000         0.000000000                
Si             379                                                      
     6.865015830        -9.054313127        -11.16589942                
     0.000000000         0.000000000         0.000000000                
     0.000000000         0.000000000         0.000000000                
Si             380                                                      
     5.226358282        -9.054313127        -7.123493480                
     0.000000000         0.000000000         0.000000000                
     0.000000000         0.000000000         0.000000000                
Si             381                                                      
     5.226358282        -9.054313127        -4.041050957                
     0.000000000         0.000000000         0.000000000                
     0.000000000         0.000000000         0.000000000                
Si             382                                                      
    -8.377283260         6.557571877        -7.077415236                
     0.000000000         0.000000000         0.000000000                
     0.000000000         0.000000000         0.000000000                
Si             383                                                      
    -1.492425654         7.583772766        -7.077415236                
     0.000000000         0.000000000         0.000000000                
     0.000000000         0.000000000         0.000000000                
Si             384                                                      
    -1.492425654         10.53182041        -4.087129201                
     0.000000000         0.000000000         0.000000000                
     0.000000000         0.000000000         0.000000000                
Si             385                                                      
    -5.823780579         5.083068072        -4.087129201                
     0.000000000         0.000000000         0.000000000                
     0.000000000         0.000000000         0.000000000                
Si             386                                                      
    -8.377283260         6.557571877        -4.087129201                
     0.000000000         0.000000000         0.000000000                
     0.000000000         0.000000000         0.000000000                
Si             387                                                      
    -1.492425654         7.583772766        -4.087129201                
     0.000000000         0.000000000         0.000000000                
     0.000000000         0.000000000         0.000000000                
Si             388                                                      
    -1.492425654         10.53182041        -7.077415236                
     0.000000000         0.000000000         0.000000000                
     0.000000000         0.000000000         0.000000000                
Si             389                                                      
    -5.823780579         5.083068072        -7.077415236                
     0.000000000         0.000000000         0.000000000                
     0.000000000         0.000000000         0.000000000                
Si             390                                                      
    -3.829936567         11.48506408        -8.388725259                
     0.000000000         0.000000000         0.000000000                
     0.000000000         0.000000000         0.000000000                
Si             391                                                      
    -8.033616358         9.058276571        -8.388725259                
     0.000000000         0.000000000         0.000000000                
     0.000000000         0.000000000         0.000000000                
Si             392                                                      
    -3.829936567         6.631489060        -8.388725259                
     0.000000000         0.000000000         0.000000000                
     0.000000000         0.000000000         0.000000000                
Si             393                                                      
    -8.033616358         9.058276571        -2.775819177                
     0.000000000         0.000000000         0.000000000                
     0.000000000         0.000000000         0.000000000                
Si             394                                                      
    -3.829936567         11.48506408        -2.775819177                
     0.000000000         0.000000000         0.000000000                
     0.000000000         0.000000000         0.000000000                
Si             395                                                      
    -3.829936567         6.631489060        -2.775819177                
     0.000000000         0.000000000         0.000000000                
     0.000000000         0.000000000         0.000000000                
Si             396                                                      
    -4.411674396         7.638490681        -11.16589942                
     0.000000000         0.000000000         0.000000000                
     0.000000000         0.000000000         0.000000000                
Si             397                                                      
    -4.411674396         10.47806246        -11.16589942                
     0.000000000         0.000000000         0.000000000                
     0.000000000         0.000000000         0.000000000                
Si             398                                                      
    -6.870140700         9.058276571        -11.16589942                
     0.000000000         0.000000000         0.000000000                
     0.000000000         0.000000000         0.000000000                
Si             399                                                      
    -5.231483152         9.058276571        -7.123493480                
     0.000000000         0.000000000         0.000000000                
     0.000000000         0.000000000         0.000000000                
Si             400                                                      
    -5.231483152         9.058276571        -4.041050957                
     0.000000000         0.000000000         0.000000000                
     0.000000000         0.000000000         0.000000000                
Si             401                                                      
     5.818655709         5.083068072        -7.077415236                
     0.000000000         0.000000000         0.000000000                
     0.000000000         0.000000000         0.000000000                
Si             402                                                      
     1.487300784         10.53182041        -7.077415236                
     0.000000000         0.000000000         0.000000000                
     0.000000000         0.000000000         0.000000000                
Si             403                                                      
     9.862021609         3.976230256        -7.077415236                
     0.000000000         0.000000000         0.000000000                
     0.000000000         0.000000000         0.000000000                
Si             404                                                      
     7.308518927        -2.498722972        -7.077415236                
     0.000000000         0.000000000         0.000000000                
     0.000000000         0.000000000         0.000000000                
Si             405                                                      
     7.308518927         2.502686415        -4.087129201                
     0.000000000         0.000000000         0.000000000                
     0.000000000         0.000000000         0.000000000                
Si             406                                                      
     9.862021609        -3.973226777        -4.087129201                
     0.000000000         0.000000000         0.000000000                
     0.000000000         0.000000000         0.000000000                
Si             407                                                      
     8.371198427         6.557571877        -4.087129201                
     0.000000000         0.000000000         0.000000000                
     0.000000000         0.000000000         0.000000000                
Si             408                                                      
     1.487300784         7.583772766        -4.087129201                
     0.000000000         0.000000000         0.000000000                
     0.000000000         0.000000000         0.000000000                
Si             409                                                      
     9.862021609         3.976230256        -4.087129201                
     0.000000000         0.000000000         0.000000000                
     0.000000000         0.000000000         0.000000000                
Si             410                                                      
     7.308518927        -2.498722972        -4.087129201                
     0.000000000         0.000000000         0.000000000                
     0.000000000         0.000000000         0.000000000                
Si             411                                                      
     5.818655709         5.083068072        -4.087129201                
     0.000000000         0.000000000         0.000000000                
     0.000000000         0.000000000         0.000000000                
Si             412                                                      
     1.487300784         10.53182041        -4.087129201                
     0.000000000         0.000000000         0.000000000                
     0.000000000         0.000000000         0.000000000                
Si             413                                                      
     8.371198427         6.557571877        -7.077415236                
     0.000000000         0.000000000         0.000000000                
     0.000000000         0.000000000         0.000000000                
Si             414                                                      
     1.487300784         7.583772766        -7.077415236                
     0.000000000         0.000000000         0.000000000                
     0.000000000         0.000000000         0.000000000                
Si             415                                                      
     7.308518927         2.502686415        -7.077415236                
     0.000000000         0.000000000         0.000000000                
     0.000000000         0.000000000         0.000000000                
Si             416                                                      
     9.862021609        -3.973226777        -7.077415236                
     0.000000000         0.000000000         0.000000000                
     0.000000000         0.000000000         0.000000000                
Si             417                                                      
     3.824811697         6.631489060        -8.388725259                
     0.000000000         0.000000000         0.000000000                
     0.000000000         0.000000000         0.000000000                
Si             418                                                      
     8.028491488         9.058276571        -8.388725259                
     0.000000000         0.000000000         0.000000000                
     0.000000000         0.000000000         0.000000000                
Si             419                                                      
     3.824811697         11.48506408        -8.388725259                
     0.000000000         0.000000000         0.000000000                
     0.000000000         0.000000000         0.000000000                
Si             420                                                      
     11.85586562         2.428769233        -8.388725259                
     0.000000000         0.000000000         0.000000000                
     0.000000000         0.000000000         0.000000000                
Si             421                                                      
     7.652185830        0.1981721563E-02    -8.388725259                
     0.000000000         0.000000000         0.000000000                
     0.000000000         0.000000000         0.000000000                
Si             422                                                      
     11.85586562        -2.424805789        -8.388725259                
     0.000000000         0.000000000         0.000000000                
     0.000000000         0.000000000         0.000000000                
Si             423                                                      
     7.652185830        0.1981721563E-02    -2.775819177                
     0.000000000         0.000000000         0.000000000                
     0.000000000         0.000000000         0.000000000                
Si             424                                                      
     11.85586562         2.428769233        -2.775819177                
     0.000000000         0.000000000         0.000000000                
     0.000000000         0.000000000         0.000000000                
Si             425                                                      
     11.85586562        -2.424805789        -2.775819177                
     0.000000000         0.000000000         0.000000000                
     0.000000000         0.000000000         0.000000000                
Si             426                                                      
     8.028491488         9.058276571        -2.775819177                
     0.000000000         0.000000000         0.000000000                
     0.000000000         0.000000000         0.000000000                
Si             427                                                      
     3.824811697         6.631489060        -2.775819177                
     0.000000000         0.000000000         0.000000000                
     0.000000000         0.000000000         0.000000000                
Si             428                                                      
     3.824811697         11.48506408        -2.775819177                
     0.000000000         0.000000000         0.000000000                
     0.000000000         0.000000000         0.000000000                
Si             429                                                      
     4.406549526         10.47806246        -11.16589942                
     0.000000000         0.000000000         0.000000000                
     0.000000000         0.000000000         0.000000000                
Si             430                                                      
     4.406549526         7.638490681        -11.16589942                
     0.000000000         0.000000000         0.000000000                
     0.000000000         0.000000000         0.000000000                
Si             431                                                      
     6.865015830         9.058276571        -11.16589942                
     0.000000000         0.000000000         0.000000000                
     0.000000000         0.000000000         0.000000000                
Si             432                                                      
     11.27412779        -1.417804168        -11.16589942                
     0.000000000         0.000000000         0.000000000                
     0.000000000         0.000000000         0.000000000                
Si             433                                                      
     11.27412779         1.421767611        -11.16589942                
     0.000000000         0.000000000         0.000000000                
     0.000000000         0.000000000         0.000000000                
Si             434                                                      
     8.815661487        0.1981721563E-02    -11.16589942                
     0.000000000         0.000000000         0.000000000                
     0.000000000         0.000000000         0.000000000                
Si             435                                                      
     5.226358282         9.058276571        -7.123493480                
     0.000000000         0.000000000         0.000000000                
     0.000000000         0.000000000         0.000000000                
Si             436                                                      
     10.45431904        0.1981721563E-02    -7.123493480                
     0.000000000         0.000000000         0.000000000                
     0.000000000         0.000000000         0.000000000                
Si             437                                                      
     10.45431904        0.1981721563E-02    -4.041050957                
     0.000000000         0.000000000         0.000000000                
     0.000000000         0.000000000         0.000000000                
Si             438                                                      
     5.226358282         9.058276571        -4.041050957                
     0.000000000         0.000000000         0.000000000                
     0.000000000         0.000000000         0.000000000                
Si             439                                                      
    -9.867146479        -3.973226777         4.089839162                
     0.000000000         0.000000000         0.000000000                
     0.000000000         0.000000000         0.000000000                
Si             440                                                      
    -7.313643798         2.502686415         4.089839162                
     0.000000000         0.000000000         0.000000000                
     0.000000000         0.000000000         0.000000000                
Si             441                                                      
    -5.823780579        -5.080064593         4.089839162                
     0.000000000         0.000000000         0.000000000                
     0.000000000         0.000000000         0.000000000                
Si             442                                                      
    -1.492425654        -10.52785697         4.089839162                
     0.000000000         0.000000000         0.000000000                
     0.000000000         0.000000000         0.000000000                
Si             443                                                      
    -8.377283260        -6.553608434         7.080125196                
     0.000000000         0.000000000         0.000000000                
     0.000000000         0.000000000         0.000000000                
Si             444                                                      
    -1.492425654        -7.580769287         7.080125196                
     0.000000000         0.000000000         0.000000000                
     0.000000000         0.000000000         0.000000000                
Si             445                                                      
    -7.313643798        -2.498722972         7.080125196                
     0.000000000         0.000000000         0.000000000                
     0.000000000         0.000000000         0.000000000                
Si             446                                                      
    -9.867146479         3.976230256         7.080125196                
     0.000000000         0.000000000         0.000000000                
     0.000000000         0.000000000         0.000000000                
Si             447                                                      
    -5.823780579        -5.080064593         7.080125196                
     0.000000000         0.000000000         0.000000000                
     0.000000000         0.000000000         0.000000000                
Si             448                                                      
    -1.492425654        -10.52785697         7.080125196                
     0.000000000         0.000000000         0.000000000                
     0.000000000         0.000000000         0.000000000                
Si             449                                                      
    -9.867146479        -3.973226777         7.080125196                
     0.000000000         0.000000000         0.000000000                
     0.000000000         0.000000000         0.000000000                
Si             450                                                      
    -7.313643798         2.502686415         7.080125196                
     0.000000000         0.000000000         0.000000000                
     0.000000000         0.000000000         0.000000000                
Si             451                                                      
    -7.313643798        -2.498722972         4.089839162                
     0.000000000         0.000000000         0.000000000                
     0.000000000         0.000000000         0.000000000                
Si             452                                                      
    -9.867146479         3.976230256         4.089839162                
     0.000000000         0.000000000         0.000000000                
     0.000000000         0.000000000         0.000000000                
Si             453                                                      
    -8.377283260        -6.553608434         4.089839162                
     0.000000000         0.000000000         0.000000000                
     0.000000000         0.000000000         0.000000000                
Si             454                                                      
    -1.492425654        -7.580769287         4.089839162                
     0.000000000         0.000000000         0.000000000                
     0.000000000         0.000000000         0.000000000                
Si             455                                                      
    -11.86099049        -2.424805789         2.779489101                
     0.000000000         0.000000000         0.000000000                
     0.000000000         0.000000000         0.000000000                
Si             456                                                      
    -7.657310699        0.1981721563E-02     2.779489101                
     0.000000000         0.000000000         0.000000000                
     0.000000000         0.000000000         0.000000000                
Si             457                                                      
    -11.86099049         2.428769233         2.779489101                
     0.000000000         0.000000000         0.000000000                
     0.000000000         0.000000000         0.000000000                
Si             458                                                      
    -3.829936567        -6.627525616         2.779489101                
     0.000000000         0.000000000         0.000000000                
     0.000000000         0.000000000         0.000000000                
Si             459                                                      
    -8.033616358        -9.054313127         2.779489101                
     0.000000000         0.000000000         0.000000000                
     0.000000000         0.000000000         0.000000000                
Si             460                                                      
    -3.829936567        -11.48110064         2.779489101                
     0.000000000         0.000000000         0.000000000                
     0.000000000         0.000000000         0.000000000                
Si             461                                                      
    -8.033616358        -9.054313127         8.391435220                
     0.000000000         0.000000000         0.000000000                
     0.000000000         0.000000000         0.000000000                
Si             462                                                      
    -3.829936567        -6.627525616         8.391435220                
     0.000000000         0.000000000         0.000000000                
     0.000000000         0.000000000         0.000000000                
Si             463                                                      
    -3.829936567        -11.48110064         8.391435220                
     0.000000000         0.000000000         0.000000000                
     0.000000000         0.000000000         0.000000000                
Si             464                                                      
    -7.657310699        0.1981721563E-02     8.391435220                
     0.000000000         0.000000000         0.000000000                
     0.000000000         0.000000000         0.000000000                
Si             465                                                      
    -11.86099049        -2.424805789         8.391435220                
     0.000000000         0.000000000         0.000000000                
     0.000000000         0.000000000         0.000000000                
Si             466                                                      
    -11.86099049         2.428769233         8.391435220                
     0.000000000         0.000000000         0.000000000                
     0.000000000         0.000000000         0.000000000                
Si             467                                                      
    -11.27925267         1.421767611        0.1354980339E-02            
     0.000000000         0.000000000         0.000000000                
     0.000000000         0.000000000         0.000000000                
Si             468                                                      
    -11.27925267        -1.417804168        0.1354980339E-02            
     0.000000000         0.000000000         0.000000000                
     0.000000000         0.000000000         0.000000000                
Si             469                                                      
    -8.820786357        0.1981721563E-02    0.1354980339E-02            
     0.000000000         0.000000000         0.000000000                
     0.000000000         0.000000000         0.000000000                
Si             470                                                      
    -4.411674396        -10.47409902        0.1354980339E-02            
     0.000000000         0.000000000         0.000000000                
     0.000000000         0.000000000         0.000000000                
Si             471                                                      
    -4.411674396        -7.634527238        0.1354980339E-02            
     0.000000000         0.000000000         0.000000000                
     0.000000000         0.000000000         0.000000000                
Si             472                                                      
    -6.870140700        -9.054313127        0.1354980339E-02            
     0.000000000         0.000000000         0.000000000                
     0.000000000         0.000000000         0.000000000                
Si             473                                                      
    -10.45944391        0.1981721563E-02     4.043760918                
     0.000000000         0.000000000         0.000000000                
     0.000000000         0.000000000         0.000000000                
Si             474                                                      
    -5.231483152        -9.054313127         4.043760918                
     0.000000000         0.000000000         0.000000000                
     0.000000000         0.000000000         0.000000000                
Si             475                                                      
    -5.231483152        -9.054313127         7.127163404                
     0.000000000         0.000000000         0.000000000                
     0.000000000         0.000000000         0.000000000                
Si             476                                                      
    -10.45944391        0.1981721563E-02     7.127163404                
     0.000000000         0.000000000         0.000000000                
     0.000000000         0.000000000         0.000000000                
Si             477                                                      
     8.371198427        -6.553608434         4.089839162                
     0.000000000         0.000000000         0.000000000                
     0.000000000         0.000000000         0.000000000                
Si             478                                                      
     1.487300784        -7.580769287         4.089839162                
     0.000000000         0.000000000         0.000000000                
     0.000000000         0.000000000         0.000000000                
Si             479                                                      
     1.487300784        -10.52785697         7.080125196                
     0.000000000         0.000000000         0.000000000                
     0.000000000         0.000000000         0.000000000                
Si             480                                                      
     5.818655709        -5.080064593         7.080125196                
     0.000000000         0.000000000         0.000000000                
     0.000000000         0.000000000         0.000000000                
Si             481                                                      
     8.371198427        -6.553608434         7.080125196                
     0.000000000         0.000000000         0.000000000                
     0.000000000         0.000000000         0.000000000                
Si             482                                                      
     1.487300784        -7.580769287         7.080125196                
     0.000000000         0.000000000         0.000000000                
     0.000000000         0.000000000         0.000000000                
Si             483                                                      
     1.487300784        -10.52785697         4.089839162                
     0.000000000         0.000000000         0.000000000                
     0.000000000         0.000000000         0.000000000                
Si             484                                                      
     5.818655709        -5.080064593         4.089839162                
     0.000000000         0.000000000         0.000000000                
     0.000000000         0.000000000         0.000000000                
Si             485                                                      
     3.824811697        -11.48110064         2.779489101                
     0.000000000         0.000000000         0.000000000                
     0.000000000         0.000000000         0.000000000                
Si             486                                                      
     8.028491488        -9.054313127         2.779489101                
     0.000000000         0.000000000         0.000000000                
     0.000000000         0.000000000         0.000000000                
Si             487                                                      
     3.824811697        -6.627525616         2.779489101                
     0.000000000         0.000000000         0.000000000                
     0.000000000         0.000000000         0.000000000                
Si             488                                                      
     8.028491488        -9.054313127         8.391435220                
     0.000000000         0.000000000         0.000000000                
     0.000000000         0.000000000         0.000000000                
Si             489                                                      
     3.824811697        -11.48110064         8.391435220                
     0.000000000         0.000000000         0.000000000                
     0.000000000         0.000000000         0.000000000                
Si             490                                                      
     3.824811697        -6.627525616         8.391435220                
     0.000000000         0.000000000         0.000000000                
     0.000000000         0.000000000         0.000000000                
Si             491                                                      
     4.406549526        -7.634527238        0.1354980339E-02            
     0.000000000         0.000000000         0.000000000                
     0.000000000         0.000000000         0.000000000                
Si             492                                                      
     4.406549526        -10.47409902        0.1354980339E-02            
     0.000000000         0.000000000         0.000000000                
     0.000000000         0.000000000         0.000000000                
Si             493                                                      
     6.865015830        -9.054313127        0.1354980339E-02            
     0.000000000         0.000000000         0.000000000                
     0.000000000         0.000000000         0.000000000                
Si             494                                                      
     5.226358282        -9.054313127         4.043760918                
     0.000000000         0.000000000         0.000000000                
     0.000000000         0.000000000         0.000000000                
Si             495                                                      
     5.226358282        -9.054313127         7.127163404                
     0.000000000         0.000000000         0.000000000                
     0.000000000         0.000000000         0.000000000                
Si             496                                                      
    -8.377283260         6.557571877         4.089839162                
     0.000000000         0.000000000         0.000000000                
     0.000000000         0.000000000         0.000000000                
Si             497                                                      
    -1.492425654         7.583772766         4.089839162                
     0.000000000         0.000000000         0.000000000                
     0.000000000         0.000000000         0.000000000                
Si             498                                                      
    -1.492425654         10.53182041         7.080125196                
     0.000000000         0.000000000         0.000000000                
     0.000000000         0.000000000         0.000000000                
Si             499                                                      
    -5.823780579         5.083068072         7.080125196                
     0.000000000         0.000000000         0.000000000                
     0.000000000         0.000000000         0.000000000                
Si             500                                                      
    -8.377283260         6.557571877         7.080125196                
     0.000000000         0.000000000         0.000000000                
     0.000000000         0.000000000         0.000000000                
Si             501                                                      
    -1.492425654         7.583772766         7.080125196                
     0.000000000         0.000000000         0.000000000                
     0.000000000         0.000000000         0.000000000                
Si             502                                                      
    -1.492425654         10.53182041         4.089839162                
     0.000000000         0.000000000         0.000000000                
     0.000000000         0.000000000         0.000000000                
Si             503                                                      
    -5.823780579         5.083068072         4.089839162                
     0.000000000         0.000000000         0.000000000                
     0.000000000         0.000000000         0.000000000                
Si             504                                                      
    -3.829936567         11.48506408         2.779489101                
     0.000000000         0.000000000         0.000000000                
     0.000000000         0.000000000         0.000000000                
Si             505                                                      
    -8.033616358         9.058276571         2.779489101                
     0.000000000         0.000000000         0.000000000                
     0.000000000         0.000000000         0.000000000                
Si             506                                                      
    -3.829936567         6.631489060         2.779489101                
     0.000000000         0.000000000         0.000000000                
     0.000000000         0.000000000         0.000000000                
Si             507                                                      
    -8.033616358         9.058276571         8.391435220                
     0.000000000         0.000000000         0.000000000                
     0.000000000         0.000000000         0.000000000                
Si             508                                                      
    -3.829936567         11.48506408         8.391435220                
     0.000000000         0.000000000         0.000000000                
     0.000000000         0.000000000         0.000000000                
Si             509                                                      
    -3.829936567         6.631489060         8.391435220                
     0.000000000         0.000000000         0.000000000                
     0.000000000         0.000000000         0.000000000                
Si             510                                                      
    -4.411674396         7.638490681        0.1354980339E-02            
     0.000000000         0.000000000         0.000000000                
     0.000000000         0.000000000         0.000000000                
Si             511                                                      
    -4.411674396         10.47806246        0.1354980339E-02            
     0.000000000         0.000000000         0.000000000                
     0.000000000         0.000000000         0.000000000                
Si             512                                                      
    -6.870140700         9.058276571        0.1354980339E-02            
     0.000000000         0.000000000         0.000000000                
     0.000000000         0.000000000         0.000000000                
Si             513                                                      
    -5.231483152         9.058276571         4.043760918                
     0.000000000         0.000000000         0.000000000                
     0.000000000         0.000000000         0.000000000                
Si             514                                                      
    -5.231483152         9.058276571         7.127163404                
     0.000000000         0.000000000         0.000000000                
     0.000000000         0.000000000         0.000000000                
Si             515                                                      
     5.818655709         5.083068072         4.089839162                
     0.000000000         0.000000000         0.000000000                
     0.000000000         0.000000000         0.000000000                
Si             516                                                      
     1.487300784         10.53182041         4.089839162                
     0.000000000         0.000000000         0.000000000                
     0.000000000         0.000000000         0.000000000                
Si             517                                                      
     9.862021609         3.976230256         4.089839162                
     0.000000000         0.000000000         0.000000000                
     0.000000000         0.000000000         0.000000000                
Si             518                                                      
     7.308518927        -2.498722972         4.089839162                
     0.000000000         0.000000000         0.000000000                
     0.000000000         0.000000000         0.000000000                
Si             519                                                      
     7.308518927         2.502686415         7.080125196                
     0.000000000         0.000000000         0.000000000                
     0.000000000         0.000000000         0.000000000                
Si             520                                                      
     9.862021609        -3.973226777         7.080125196                
     0.000000000         0.000000000         0.000000000                
     0.000000000         0.000000000         0.000000000                
Si             521                                                      
     8.371198427         6.557571877         7.080125196                
     0.000000000         0.000000000         0.000000000                
     0.000000000         0.000000000         0.000000000                
Si             522                                                      
     1.487300784         7.583772766         7.080125196                
     0.000000000         0.000000000         0.000000000                
     0.000000000         0.000000000         0.000000000                
Si             523                                                      
     9.862021609         3.976230256         7.080125196                
     0.000000000         0.000000000         0.000000000                
     0.000000000         0.000000000         0.000000000                
Si             524                                                      
     7.308518927        -2.498722972         7.080125196                
     0.000000000         0.000000000         0.000000000                
     0.000000000         0.000000000         0.000000000                
Si             525                                                      
     5.818655709         5.083068072         7.080125196                
     0.000000000         0.000000000         0.000000000                
     0.000000000         0.000000000         0.000000000                
Si             526                                                      
     1.487300784         10.53182041         7.080125196                
     0.000000000         0.000000000         0.000000000                
     0.000000000         0.000000000         0.000000000                
Si             527                                                      
     8.371198427         6.557571877         4.089839162                
     0.000000000         0.000000000         0.000000000                
     0.000000000         0.000000000         0.000000000                
Si             528                                                      
     1.487300784         7.583772766         4.089839162                
     0.000000000         0.000000000         0.000000000                
     0.000000000         0.000000000         0.000000000                
Si             529                                                      
     7.308518927         2.502686415         4.089839162                
     0.000000000         0.000000000         0.000000000                
     0.000000000         0.000000000         0.000000000                
Si             530                                                      
     9.862021609        -3.973226777         4.089839162                
     0.000000000         0.000000000         0.000000000                
     0.000000000         0.000000000         0.000000000                
Si             531                                                      
     3.824811697         6.631489060         2.779489101                
     0.000000000         0.000000000         0.000000000                
     0.000000000         0.000000000         0.000000000                
Si             532                                                      
     8.028491488         9.058276571         2.779489101                
     0.000000000         0.000000000         0.000000000                
     0.000000000         0.000000000         0.000000000                
Si             533                                                      
     3.824811697         11.48506408         2.779489101                
     0.000000000         0.000000000         0.000000000                
     0.000000000         0.000000000         0.000000000                
Si             534                                                      
     11.85586562         2.428769233         2.779489101                
     0.000000000         0.000000000         0.000000000                
     0.000000000         0.000000000         0.000000000                
Si             535                                                      
     7.652185830        0.1981721563E-02     2.779489101                
     0.000000000         0.000000000         0.000000000                
     0.000000000         0.000000000         0.000000000                
Si             536                                                      
     11.85586562        -2.424805789         2.779489101                
     0.000000000         0.000000000         0.000000000                
     0.000000000         0.000000000         0.000000000                
Si             537                                                      
     7.652185830        0.1981721563E-02     8.391435220                
     0.000000000         0.000000000         0.000000000                
     0.000000000         0.000000000         0.000000000                
Si             538                                                      
     11.85586562         2.428769233         8.391435220                
     0.000000000         0.000000000         0.000000000                
     0.000000000         0.000000000         0.000000000                
Si             539                                                      
     11.85586562        -2.424805789         8.391435220                
     0.000000000         0.000000000         0.000000000                
     0.000000000         0.000000000         0.000000000                
Si             540                                                      
     8.028491488         9.058276571         8.391435220                
     0.000000000         0.000000000         0.000000000                
     0.000000000         0.000000000         0.000000000                
Si             541                                                      
     3.824811697         6.631489060         8.391435220                
     0.000000000         0.000000000         0.000000000                
     0.000000000         0.000000000         0.000000000                
Si             542                                                      
     3.824811697         11.48506408         8.391435220                
     0.000000000         0.000000000         0.000000000                
     0.000000000         0.000000000         0.000000000                
Si             543                                                      
     4.406549526         10.47806246        0.1354980339E-02            
     0.000000000         0.000000000         0.000000000                
     0.000000000         0.000000000         0.000000000                
Si             544                                                      
     4.406549526         7.638490681        0.1354980339E-02            
     0.000000000         0.000000000         0.000000000                
     0.000000000         0.000000000         0.000000000                
Si             545                                                      
     6.865015830         9.058276571        0.1354980339E-02            
     0.000000000         0.000000000         0.000000000                
     0.000000000         0.000000000         0.000000000                
Si             546                                                      
     11.27412779        -1.417804168        0.1354980339E-02            
     0.000000000         0.000000000         0.000000000                
     0.000000000         0.000000000         0.000000000                
Si             547                                                      
     11.27412779         1.421767611        0.1354980339E-02            
     0.000000000         0.000000000         0.000000000                
     0.000000000         0.000000000         0.000000000                
Si             548                                                      
     8.815661487        0.1981721563E-02    0.1354980339E-02            
     0.000000000         0.000000000         0.000000000                
     0.000000000         0.000000000         0.000000000                
Si             549                                                      
     5.226358282         9.058276571         4.043760918                
     0.000000000         0.000000000         0.000000000                
     0.000000000         0.000000000         0.000000000                
Si             550                                                      
     10.45431904        0.1981721563E-02     4.043760918                
     0.000000000         0.000000000         0.000000000                
     0.000000000         0.000000000         0.000000000                
Si             551                                                      
     10.45431904        0.1981721563E-02     7.127163404                
     0.000000000         0.000000000         0.000000000                
     0.000000000         0.000000000         0.000000000                
Si             552                                                      
     5.226358282         9.058276571         7.127163404                
     0.000000000         0.000000000         0.000000000                
     0.000000000         0.000000000         0.000000000                
Si             553                                                      
    -9.867146479        -3.973226777         15.25805352                
     0.000000000         0.000000000         0.000000000                
     0.000000000         0.000000000         0.000000000                
Si             554                                                      
    -7.313643798         2.502686415         15.25805352                
     0.000000000         0.000000000         0.000000000                
     0.000000000         0.000000000         0.000000000                
Si             555                                                      
    -5.823780579        -5.080064593         15.25805352                
     0.000000000         0.000000000         0.000000000                
     0.000000000         0.000000000         0.000000000                
Si             556                                                      
    -1.492425654        -10.52785697         15.25805352                
     0.000000000         0.000000000         0.000000000                
     0.000000000         0.000000000         0.000000000                
Si             557                                                      
    -8.377283260        -6.553608434         18.24737959                
     0.000000000         0.000000000         0.000000000                
     0.000000000         0.000000000         0.000000000                
Si             558                                                      
    -1.492425654        -7.580769287         18.24737959                
     0.000000000         0.000000000         0.000000000                
     0.000000000         0.000000000         0.000000000                
Si             559                                                      
    -7.313643798        -2.498722972         18.24737959                
     0.000000000         0.000000000         0.000000000                
     0.000000000         0.000000000         0.000000000                
Si             560                                                      
    -9.867146479         3.976230256         18.24737959                
     0.000000000         0.000000000         0.000000000                
     0.000000000         0.000000000         0.000000000                
Si             561                                                      
    -5.823780579        -5.080064593         18.24737959                
     0.000000000         0.000000000         0.000000000                
     0.000000000         0.000000000         0.000000000                
Si             562                                                      
    -1.492425654        -10.52785697         18.24737959                
     0.000000000         0.000000000         0.000000000                
     0.000000000         0.000000000         0.000000000                
Si             563                                                      
    -9.867146479        -3.973226777         18.24737959                
     0.000000000         0.000000000         0.000000000                
     0.000000000         0.000000000         0.000000000                
Si             564                                                      
    -7.313643798         2.502686415         18.24737959                
     0.000000000         0.000000000         0.000000000                
     0.000000000         0.000000000         0.000000000                
Si             565                                                      
    -7.313643798        -2.498722972         15.25805352                
     0.000000000         0.000000000         0.000000000                
     0.000000000         0.000000000         0.000000000                
Si             566                                                      
    -9.867146479         3.976230256         15.25805352                
     0.000000000         0.000000000         0.000000000                
     0.000000000         0.000000000         0.000000000                
Si             567                                                      
    -8.377283260        -6.553608434         15.25805352                
     0.000000000         0.000000000         0.000000000                
     0.000000000         0.000000000         0.000000000                
Si             568                                                      
    -1.492425654        -7.580769287         15.25805352                
     0.000000000         0.000000000         0.000000000                
     0.000000000         0.000000000         0.000000000                
Si             569                                                      
    -11.86099049        -2.424805789         13.94674350                
     0.000000000         0.000000000         0.000000000                
     0.000000000         0.000000000         0.000000000                
Si             570                                                      
    -7.657310699        0.1981721563E-02     13.94674350                
     0.000000000         0.000000000         0.000000000                
     0.000000000         0.000000000         0.000000000                
Si             571                                                      
    -11.86099049         2.428769233         13.94674350                
     0.000000000         0.000000000         0.000000000                
     0.000000000         0.000000000         0.000000000                
Si             572                                                      
    -3.829936567        -6.627525616         13.94674350                
     0.000000000         0.000000000         0.000000000                
     0.000000000         0.000000000         0.000000000                
Si             573                                                      
    -8.033616358        -9.054313127         13.94674350                
     0.000000000         0.000000000         0.000000000                
     0.000000000         0.000000000         0.000000000                
Si             574                                                      
    -3.829936567        -11.48110064         13.94674350                
     0.000000000         0.000000000         0.000000000                
     0.000000000         0.000000000         0.000000000                
Si             575                                                      
    -8.033616358        -9.054313127         19.55868961                
     0.000000000         0.000000000         0.000000000                
     0.000000000         0.000000000         0.000000000                
Si             576                                                      
    -3.829936567        -6.627525616         19.55868961                
     0.000000000         0.000000000         0.000000000                
     0.000000000         0.000000000         0.000000000                
Si             577                                                      
    -3.829936567        -11.48110064         19.55868961                
     0.000000000         0.000000000         0.000000000                
     0.000000000         0.000000000         0.000000000                
Si             578                                                      
    -7.657310699        0.1981721563E-02     19.55868961                
     0.000000000         0.000000000         0.000000000                
     0.000000000         0.000000000         0.000000000                
Si             579                                                      
    -11.86099049        -2.424805789         19.55868961                
     0.000000000         0.000000000         0.000000000                
     0.000000000         0.000000000         0.000000000                
Si             580                                                      
    -11.86099049         2.428769233         19.55868961                
     0.000000000         0.000000000         0.000000000                
     0.000000000         0.000000000         0.000000000                
Si             581                                                      
    -11.27925267         1.421767611         11.16860938                
     0.000000000         0.000000000         0.000000000                
     0.000000000         0.000000000         0.000000000                
Si             582                                                      
    -11.27925267        -1.417804168         11.16860938                
     0.000000000         0.000000000         0.000000000                
     0.000000000         0.000000000         0.000000000                
Si             583                                                      
    -8.820786357        0.1981721563E-02     11.16860938                
     0.000000000         0.000000000         0.000000000                
     0.000000000         0.000000000         0.000000000                
Si             584                                                      
    -4.411674396        -10.47409902         11.16860938                
     0.000000000         0.000000000         0.000000000                
     0.000000000         0.000000000         0.000000000                
Si             585                                                      
    -4.411674396        -7.634527238         11.16860938                
     0.000000000         0.000000000         0.000000000                
     0.000000000         0.000000000         0.000000000                
Si             586                                                      
    -6.870140700        -9.054313127         11.16860938                
     0.000000000         0.000000000         0.000000000                
     0.000000000         0.000000000         0.000000000                
Si             587                                                      
    -10.45944391        0.1981721563E-02     15.21101532                
     0.000000000         0.000000000         0.000000000                
     0.000000000         0.000000000         0.000000000                
Si             588                                                      
    -5.231483152        -9.054313127         15.21101532                
     0.000000000         0.000000000         0.000000000                
     0.000000000         0.000000000         0.000000000                
Si             589                                                      
    -5.231483152        -9.054313127         18.29441780                
     0.000000000         0.000000000         0.000000000                
     0.000000000         0.000000000         0.000000000                
Si             590                                                      
    -10.45944391        0.1981721563E-02     18.29441780                
     0.000000000         0.000000000         0.000000000                
     0.000000000         0.000000000         0.000000000                
Si             591                                                      
     8.371198427        -6.553608434         15.25805352                
     0.000000000         0.000000000         0.000000000                
     0.000000000         0.000000000         0.000000000                
Si             592                                                      
     1.487300784        -7.580769287         15.25805352                
     0.000000000         0.000000000         0.000000000                
     0.000000000         0.000000000         0.000000000                
Si             593                                                      
     1.487300784        -10.52785697         18.24737959                
     0.000000000         0.000000000         0.000000000                
     0.000000000         0.000000000         0.000000000                
Si             594                                                      
     5.818655709        -5.080064593         18.24737959                
     0.000000000         0.000000000         0.000000000                
     0.000000000         0.000000000         0.000000000                
Si             595                                                      
     8.371198427        -6.553608434         18.24737959                
     0.000000000         0.000000000         0.000000000                
     0.000000000         0.000000000         0.000000000                
Si             596                                                      
     1.487300784        -7.580769287         18.24737959                
     0.000000000         0.000000000         0.000000000                
     0.000000000         0.000000000         0.000000000                
Si             597                                                      
     1.487300784        -10.52785697         15.25805352                
     0.000000000         0.000000000         0.000000000                
     0.000000000         0.000000000         0.000000000                
Si             598                                                      
     5.818655709        -5.080064593         15.25805352                
     0.000000000         0.000000000         0.000000000                
     0.000000000         0.000000000         0.000000000                
Si             599                                                      
     3.824811697        -11.48110064         13.94674350                
     0.000000000         0.000000000         0.000000000                
     0.000000000         0.000000000         0.000000000                
Si             600                                                      
     8.028491488        -9.054313127         13.94674350                
     0.000000000         0.000000000         0.000000000                
     0.000000000         0.000000000         0.000000000                
Si             601                                                      
     3.824811697        -6.627525616         13.94674350                
     0.000000000         0.000000000         0.000000000                
     0.000000000         0.000000000         0.000000000                
Si             602                                                      
     8.028491488        -9.054313127         19.55868961                
     0.000000000         0.000000000         0.000000000                
     0.000000000         0.000000000         0.000000000                
Si             603                                                      
     3.824811697        -11.48110064         19.55868961                
     0.000000000         0.000000000         0.000000000                
     0.000000000         0.000000000         0.000000000                
Si             604                                                      
     3.824811697        -6.627525616         19.55868961                
     0.000000000         0.000000000         0.000000000                
     0.000000000         0.000000000         0.000000000                
Si             605                                                      
     4.406549526        -7.634527238         11.16860938                
     0.000000000         0.000000000         0.000000000                
     0.000000000         0.000000000         0.000000000                
Si             606                                                      
     4.406549526        -10.47409902         11.16860938                
     0.000000000         0.000000000         0.000000000                
     0.000000000         0.000000000         0.000000000                
Si             607                                                      
     6.865015830        -9.054313127         11.16860938                
     0.000000000         0.000000000         0.000000000                
     0.000000000         0.000000000         0.000000000                
Si             608                                                      
     5.226358282        -9.054313127         15.21101532                
     0.000000000         0.000000000         0.000000000                
     0.000000000         0.000000000         0.000000000                
Si             609                                                      
     5.226358282        -9.054313127         18.29441780                
     0.000000000         0.000000000         0.000000000                
     0.000000000         0.000000000         0.000000000                
Si             610                                                      
    -8.377283260         6.557571877         15.25805352                
     0.000000000         0.000000000         0.000000000                
     0.000000000         0.000000000         0.000000000                
Si             611                                                      
    -1.492425654         7.583772766         15.25805352                
     0.000000000         0.000000000         0.000000000                
     0.000000000         0.000000000         0.000000000                
Si             612                                                      
    -1.492425654         10.53182041         18.24737959                
     0.000000000         0.000000000         0.000000000                
     0.000000000         0.000000000         0.000000000                
Si             613                                                      
    -5.823780579         5.083068072         18.24737959                
     0.000000000         0.000000000         0.000000000                
     0.000000000         0.000000000         0.000000000                
Si             614                                                      
    -8.377283260         6.557571877         18.24737959                
     0.000000000         0.000000000         0.000000000                
     0.000000000         0.000000000         0.000000000                
Si             615                                                      
    -1.492425654         7.583772766         18.24737959                
     0.000000000         0.000000000         0.000000000                
     0.000000000         0.000000000         0.000000000                
Si             616                                                      
    -1.492425654         10.53182041         15.25805352                
     0.000000000         0.000000000         0.000000000                
     0.000000000         0.000000000         0.000000000                
Si             617                                                      
    -5.823780579         5.083068072         15.25805352                
     0.000000000         0.000000000         0.000000000                
     0.000000000         0.000000000         0.000000000                
Si             618                                                      
    -3.829936567         11.48506408         13.94674350                
     0.000000000         0.000000000         0.000000000                
     0.000000000         0.000000000         0.000000000                
Si             619                                                      
    -8.033616358         9.058276571         13.94674350                
     0.000000000         0.000000000         0.000000000                
     0.000000000         0.000000000         0.000000000                
Si             620                                                      
    -3.829936567         6.631489060         13.94674350                
     0.000000000         0.000000000         0.000000000                
     0.000000000         0.000000000         0.000000000                
Si             621                                                      
    -8.033616358         9.058276571         19.55868961                
     0.000000000         0.000000000         0.000000000                
     0.000000000         0.000000000         0.000000000                
Si             622                                                      
    -3.829936567         11.48506408         19.55868961                
     0.000000000         0.000000000         0.000000000                
     0.000000000         0.000000000         0.000000000                
Si             623                                                      
    -3.829936567         6.631489060         19.55868961                
     0.000000000         0.000000000         0.000000000                
     0.000000000         0.000000000         0.000000000                
Si             624                                                      
    -4.411674396         7.638490681         11.16860938                
     0.000000000         0.000000000         0.000000000                
     0.000000000         0.000000000         0.000000000                
Si             625                                                      
    -4.411674396         10.47806246         11.16860938                
     0.000000000         0.000000000         0.000000000                
     0.000000000         0.000000000         0.000000000                
Si             626                                                      
    -6.870140700         9.058276571         11.16860938                
     0.000000000         0.000000000         0.000000000                
     0.000000000         0.000000000         0.000000000                
Si             627                                                      
    -5.231483152         9.058276571         15.21101532                
     0.000000000         0.000000000         0.000000000                
     0.000000000         0.000000000         0.000000000                
Si             628                                                      
    -5.231483152         9.058276571         18.29441780                
     0.000000000         0.000000000         0.000000000                
     0.000000000         0.000000000         0.000000000                
Si             629                                                      
     5.818655709         5.083068072         15.25805352                
     0.000000000         0.000000000         0.000000000                
     0.000000000         0.000000000         0.000000000                
Si             630                                                      
     1.487300784         10.53182041         15.25805352                
     0.000000000         0.000000000         0.000000000                
     0.000000000         0.000000000         0.000000000                
Si             631                                                      
     9.862021609         3.976230256         15.25805352                
     0.000000000         0.000000000         0.000000000                
     0.000000000         0.000000000         0.000000000                
Si             632                                                      
     7.308518927        -2.498722972         15.25805352                
     0.000000000         0.000000000         0.000000000                
     0.000000000         0.000000000         0.000000000                
Si             633                                                      
     7.308518927         2.502686415         18.24737959                
     0.000000000         0.000000000         0.000000000                
     0.000000000         0.000000000         0.000000000                
Si             634                                                      
     9.862021609        -3.973226777         18.24737959                
     0.000000000         0.000000000         0.000000000                
     0.000000000         0.000000000         0.000000000                
Si             635                                                      
     8.371198427         6.557571877         18.24737959                
     0.000000000         0.000000000         0.000000000                
     0.000000000         0.000000000         0.000000000                
Si             636                                                      
     1.487300784         7.583772766         18.24737959                
     0.000000000         0.000000000         0.000000000                
     0.000000000         0.000000000         0.000000000                
Si             637                                                      
     9.862021609         3.976230256         18.24737959                
     0.000000000         0.000000000         0.000000000                
     0.000000000         0.000000000         0.000000000                
Si             638                                                      
     7.308518927        -2.498722972         18.24737959                
     0.000000000         0.000000000         0.000000000                
     0.000000000         0.000000000         0.000000000                
Si             639                                                      
     5.818655709         5.083068072         18.24737959                
     0.000000000         0.000000000         0.000000000                
     0.000000000         0.000000000         0.000000000                
Si             640                                                      
     1.487300784         10.53182041         18.24737959                
     0.000000000         0.000000000         0.000000000                
     0.000000000         0.000000000         0.000000000                
Si             641                                                      
     8.371198427         6.557571877         15.25805352                
     0.000000000         0.000000000         0.000000000                
     0.000000000         0.000000000         0.000000000                
Si             642                                                      
     1.487300784         7.583772766         15.25805352                
     0.000000000         0.000000000         0.000000000                
     0.000000000         0.000000000         0.000000000                
Si             643                                                      
     7.308518927         2.502686415         15.25805352                
     0.000000000         0.000000000         0.000000000                
     0.000000000         0.000000000         0.000000000                
Si             644                                                      
     9.862021609        -3.973226777         15.25805352                
     0.000000000         0.000000000         0.000000000                
     0.000000000         0.000000000         0.000000000                
Si             645                                                      
     3.824811697         6.631489060         13.94674350                
     0.000000000         0.000000000         0.000000000                
     0.000000000         0.000000000         0.000000000                
Si             646                                                      
     8.028491488         9.058276571         13.94674350                
     0.000000000         0.000000000         0.000000000                
     0.000000000         0.000000000         0.000000000                
Si             647                                                      
     3.824811697         11.48506408         13.94674350                
     0.000000000         0.000000000         0.000000000                
     0.000000000         0.000000000         0.000000000                
Si             648                                                      
     11.85586562         2.428769233         13.94674350                
     0.000000000         0.000000000         0.000000000                
     0.000000000         0.000000000         0.000000000                
Si             649                                                      
     7.652185830        0.1981721563E-02     13.94674350                
     0.000000000         0.000000000         0.000000000                
     0.000000000         0.000000000         0.000000000                
Si             650                                                      
     11.85586562        -2.424805789         13.94674350                
     0.000000000         0.000000000         0.000000000                
     0.000000000         0.000000000         0.000000000                
Si             651                                                      
     7.652185830        0.1981721563E-02     19.55868961                
     0.000000000         0.000000000         0.000000000                
     0.000000000         0.000000000         0.000000000                
Si             652                                                      
     11.85586562         2.428769233         19.55868961                
     0.000000000         0.000000000         0.000000000                
     0.000000000         0.000000000         0.000000000                
Si             653                                                      
     11.85586562        -2.424805789         19.55868961                
     0.000000000         0.000000000         0.000000000                
     0.000000000         0.000000000         0.000000000                
Si             654                                                      
     8.028491488         9.058276571         19.55868961                
     0.000000000         0.000000000         0.000000000                
     0.000000000         0.000000000         0.000000000                
Si             655                                                      
     3.824811697         6.631489060         19.55868961                
     0.000000000         0.000000000         0.000000000                
     0.000000000         0.000000000         0.000000000                
Si             656                                                      
     3.824811697         11.48506408         19.55868961                
     0.000000000         0.000000000         0.000000000                
     0.000000000         0.000000000         0.000000000                
Si             657                                                      
     4.406549526         10.47806246         11.16860938                
     0.000000000         0.000000000         0.000000000                
     0.000000000         0.000000000         0.000000000                
Si             658                                                      
     4.406549526         7.638490681         11.16860938                
     0.000000000         0.000000000         0.000000000                
     0.000000000         0.000000000         0.000000000                
Si             659                                                      
     6.865015830         9.058276571         11.16860938                
     0.000000000         0.000000000         0.000000000                
     0.000000000         0.000000000         0.000000000                
Si             660                                                      
     11.27412779        -1.417804168         11.16860938                
     0.000000000         0.000000000         0.000000000                
     0.000000000         0.000000000         0.000000000                
Si             661                                                      
     11.27412779         1.421767611         11.16860938                
     0.000000000         0.000000000         0.000000000                
     0.000000000         0.000000000         0.000000000                
Si             662                                                      
     8.815661487        0.1981721563E-02     11.16860938                
     0.000000000         0.000000000         0.000000000                
     0.000000000         0.000000000         0.000000000                
Si             663                                                      
     5.226358282         9.058276571         15.21101532                
     0.000000000         0.000000000         0.000000000                
     0.000000000         0.000000000         0.000000000                
Si             664                                                      
     10.45431904        0.1981721563E-02     15.21101532                
     0.000000000         0.000000000         0.000000000                
     0.000000000         0.000000000         0.000000000                
Si             665                                                      
     10.45431904        0.1981721563E-02     18.29441780                
     0.000000000         0.000000000         0.000000000                
     0.000000000         0.000000000         0.000000000                
Si             666                                                      
     5.226358282         9.058276571         18.29441780                
     0.000000000         0.000000000         0.000000000                
     0.000000000         0.000000000         0.000000000                
Si             667                                                      
    -9.867146479        -3.973226777         26.42530792                
     0.000000000         0.000000000         0.000000000                
     0.000000000         0.000000000         0.000000000                
Si             668                                                      
    -7.313643798         2.502686415         26.42530792                
     0.000000000         0.000000000         0.000000000                
     0.000000000         0.000000000         0.000000000                
Si             669                                                      
    -5.823780579        -5.080064593         26.42530792                
     0.000000000         0.000000000         0.000000000                
     0.000000000         0.000000000         0.000000000                
Si             670                                                      
    -1.492425654        -10.52785697         26.42530792                
     0.000000000         0.000000000         0.000000000                
     0.000000000         0.000000000         0.000000000                
Si             671                                                      
    -8.377283260        -6.553608434         29.41559395                
     0.000000000         0.000000000         0.000000000                
     0.000000000         0.000000000         0.000000000                
Si             672                                                      
    -1.492425654        -7.580769287         29.41559395                
     0.000000000         0.000000000         0.000000000                
     0.000000000         0.000000000         0.000000000                
Si             673                                                      
    -7.313643798        -2.498722972         29.41559395                
     0.000000000         0.000000000         0.000000000                
     0.000000000         0.000000000         0.000000000                
Si             674                                                      
    -9.867146479         3.976230256         29.41559395                
     0.000000000         0.000000000         0.000000000                
     0.000000000         0.000000000         0.000000000                
Si             675                                                      
    -5.823780579        -5.080064593         29.41559395                
     0.000000000         0.000000000         0.000000000                
     0.000000000         0.000000000         0.000000000                
Si             676                                                      
    -1.492425654        -10.52785697         29.41559395                
     0.000000000         0.000000000         0.000000000                
     0.000000000         0.000000000         0.000000000                
Si             677                                                      
    -9.867146479        -3.973226777         29.41559395                
     0.000000000         0.000000000         0.000000000                
     0.000000000         0.000000000         0.000000000                
Si             678                                                      
    -7.313643798         2.502686415         29.41559395                
     0.000000000         0.000000000         0.000000000                
     0.000000000         0.000000000         0.000000000                
Si             679                                                      
    -7.313643798        -2.498722972         26.42530792                
     0.000000000         0.000000000         0.000000000                
     0.000000000         0.000000000         0.000000000                
Si             680                                                      
    -9.867146479         3.976230256         26.42530792                
     0.000000000         0.000000000         0.000000000                
     0.000000000         0.000000000         0.000000000                
Si             681                                                      
    -8.377283260        -6.553608434         26.42530792                
     0.000000000         0.000000000         0.000000000                
     0.000000000         0.000000000         0.000000000                
Si             682                                                      
    -1.492425654        -7.580769287         26.42530792                
     0.000000000         0.000000000         0.000000000                
     0.000000000         0.000000000         0.000000000                
Si             683                                                      
    -11.86099049        -2.424805789         25.11399789                
     0.000000000         0.000000000         0.000000000                
     0.000000000         0.000000000         0.000000000                
Si             684                                                      
    -7.657310699        0.1981721563E-02     25.11399789                
     0.000000000         0.000000000         0.000000000                
     0.000000000         0.000000000         0.000000000                
Si             685                                                      
    -11.86099049         2.428769233         25.11399789                
     0.000000000         0.000000000         0.000000000                
     0.000000000         0.000000000         0.000000000                
Si             686                                                      
    -3.829936567        -6.627525616         25.11399789                
     0.000000000         0.000000000         0.000000000                
     0.000000000         0.000000000         0.000000000                
Si             687                                                      
    -8.033616358        -9.054313127         25.11399789                
     0.000000000         0.000000000         0.000000000                
     0.000000000         0.000000000         0.000000000                
Si             688                                                      
    -3.829936567        -11.48110064         25.11399789                
     0.000000000         0.000000000         0.000000000                
     0.000000000         0.000000000         0.000000000                
Si             689                                                      
    -8.033616358        -9.054313127         30.72690398                
     0.000000000         0.000000000         0.000000000                
     0.000000000         0.000000000         0.000000000                
Si             690                                                      
    -3.829936567        -6.627525616         30.72690398                
     0.000000000         0.000000000         0.000000000                
     0.000000000         0.000000000         0.000000000                
Si             691                                                      
    -3.829936567        -11.48110064         30.72690398                
     0.000000000         0.000000000         0.000000000                
     0.000000000         0.000000000         0.000000000                
Si             692                                                      
    -7.657310699        0.1981721563E-02     30.72690398                
     0.000000000         0.000000000         0.000000000                
     0.000000000         0.000000000         0.000000000                
Si             693                                                      
    -11.86099049        -2.424805789         30.72690398                
     0.000000000         0.000000000         0.000000000                
     0.000000000         0.000000000         0.000000000                
Si             694                                                      
    -11.86099049         2.428769233         30.72690398                
     0.000000000         0.000000000         0.000000000                
     0.000000000         0.000000000         0.000000000                
Si             695                                                      
    -11.27925267         1.421767611         22.33682373                
     0.000000000         0.000000000         0.000000000                
     0.000000000         0.000000000         0.000000000                
Si             696                                                      
    -11.27925267        -1.417804168         22.33682373                
     0.000000000         0.000000000         0.000000000                
     0.000000000         0.000000000         0.000000000                
Si             697                                                      
    -8.820786357        0.1981721563E-02     22.33682373                
     0.000000000         0.000000000         0.000000000                
     0.000000000         0.000000000         0.000000000                
Si             698                                                      
    -4.411674396        -10.47409902         22.33682373                
     0.000000000         0.000000000         0.000000000                
     0.000000000         0.000000000         0.000000000                
Si             699                                                      
    -4.411674396        -7.634527238         22.33682373                
     0.000000000         0.000000000         0.000000000                
     0.000000000         0.000000000         0.000000000                
Si             700                                                      
    -6.870140700        -9.054313127         22.33682373                
     0.000000000         0.000000000         0.000000000                
     0.000000000         0.000000000         0.000000000                
Si             701                                                      
    -10.45944391        0.1981721563E-02     26.37922968                
     0.000000000         0.000000000         0.000000000                
     0.000000000         0.000000000         0.000000000                
Si             702                                                      
    -5.231483152        -9.054313127         26.37922968                
     0.000000000         0.000000000         0.000000000                
     0.000000000         0.000000000         0.000000000                
Si             703                                                      
    -5.231483152        -9.054313127         29.46167220                
     0.000000000         0.000000000         0.000000000                
     0.000000000         0.000000000         0.000000000                
Si             704                                                      
    -10.45944391        0.1981721563E-02     29.46167220                
     0.000000000         0.000000000         0.000000000                
     0.000000000         0.000000000         0.000000000                
Si             705                                                      
     8.371198427        -6.553608434         26.42530792                
     0.000000000         0.000000000         0.000000000                
     0.000000000         0.000000000         0.000000000                
Si             706                                                      
     1.487300784        -7.580769287         26.42530792                
     0.000000000         0.000000000         0.000000000                
     0.000000000         0.000000000         0.000000000                
Si             707                                                      
     1.487300784        -10.52785697         29.41559395                
     0.000000000         0.000000000         0.000000000                
     0.000000000         0.000000000         0.000000000                
Si             708                                                      
     5.818655709        -5.080064593         29.41559395                
     0.000000000         0.000000000         0.000000000                
     0.000000000         0.000000000         0.000000000                
Si             709                                                      
     8.371198427        -6.553608434         29.41559395                
     0.000000000         0.000000000         0.000000000                
     0.000000000         0.000000000         0.000000000                
Si             710                                                      
     1.487300784        -7.580769287         29.41559395                
     0.000000000         0.000000000         0.000000000                
     0.000000000         0.000000000         0.000000000                
Si             711                                                      
     1.487300784        -10.52785697         26.42530792                
     0.000000000         0.000000000         0.000000000                
     0.000000000         0.000000000         0.000000000                
Si             712                                                      
     5.818655709        -5.080064593         26.42530792                
     0.000000000         0.000000000         0.000000000                
     0.000000000         0.000000000         0.000000000                
Si             713                                                      
     3.824811697        -11.48110064         25.11399789                
     0.000000000         0.000000000         0.000000000                
     0.000000000         0.000000000         0.000000000                
Si             714                                                      
     8.028491488        -9.054313127         25.11399789                
     0.000000000         0.000000000         0.000000000                
     0.000000000         0.000000000         0.000000000                
Si             715                                                      
     3.824811697        -6.627525616         25.11399789                
     0.000000000         0.000000000         0.000000000                
     0.000000000         0.000000000         0.000000000                
Si             716                                                      
     8.028491488        -9.054313127         30.72690398                
     0.000000000         0.000000000         0.000000000                
     0.000000000         0.000000000         0.000000000                
Si             717                                                      
     3.824811697        -11.48110064         30.72690398                
     0.000000000         0.000000000         0.000000000                
     0.000000000         0.000000000         0.000000000                
Si             718                                                      
     3.824811697        -6.627525616         30.72690398                
     0.000000000         0.000000000         0.000000000                
     0.000000000         0.000000000         0.000000000                
Si             719                                                      
     4.406549526        -7.634527238         22.33682373                
     0.000000000         0.000000000         0.000000000                
     0.000000000         0.000000000         0.000000000                
Si             720                                                      
     4.406549526        -10.47409902         22.33682373                
     0.000000000         0.000000000         0.000000000                
     0.000000000         0.000000000         0.000000000                
Si             721                                                      
     6.865015830        -9.054313127         22.33682373                
     0.000000000         0.000000000         0.000000000                
     0.000000000         0.000000000         0.000000000                
Si             722                                                      
     5.226358282        -9.054313127         26.37922968                
     0.000000000         0.000000000         0.000000000                
     0.000000000         0.000000000         0.000000000                
Si             723                                                      
     5.226358282        -9.054313127         29.46167220                
     0.000000000         0.000000000         0.000000000                
     0.000000000         0.000000000         0.000000000                
Si             724                                                      
    -8.377283260         6.557571877         26.42530792                
     0.000000000         0.000000000         0.000000000                
     0.000000000         0.000000000         0.000000000                
Si             725                                                      
    -1.492425654         7.583772766         26.42530792                
     0.000000000         0.000000000         0.000000000                
     0.000000000         0.000000000         0.000000000                
Si             726                                                      
    -1.492425654         10.53182041         29.41559395                
     0.000000000         0.000000000         0.000000000                
     0.000000000         0.000000000         0.000000000                
Si             727                                                      
    -5.823780579         5.083068072         29.41559395                
     0.000000000         0.000000000         0.000000000                
     0.000000000         0.000000000         0.000000000                
Si             728                                                      
    -8.377283260         6.557571877         29.41559395                
     0.000000000         0.000000000         0.000000000                
     0.000000000         0.000000000         0.000000000                
Si             729                                                      
    -1.492425654         7.583772766         29.41559395                
     0.000000000         0.000000000         0.000000000                
     0.000000000         0.000000000         0.000000000                
Si             730                                                      
    -1.492425654         10.53182041         26.42530792                
     0.000000000         0.000000000         0.000000000                
     0.000000000         0.000000000         0.000000000                
Si             731                                                      
    -5.823780579         5.083068072         26.42530792                
     0.000000000         0.000000000         0.000000000                
     0.000000000         0.000000000         0.000000000                
Si             732                                                      
    -3.829936567         11.48506408         25.11399789                
     0.000000000         0.000000000         0.000000000                
     0.000000000         0.000000000         0.000000000                
Si             733                                                      
    -8.033616358         9.058276571         25.11399789                
     0.000000000         0.000000000         0.000000000                
     0.000000000         0.000000000         0.000000000                
Si             734                                                      
    -3.829936567         6.631489060         25.11399789                
     0.000000000         0.000000000         0.000000000                
     0.000000000         0.000000000         0.000000000                
Si             735                                                      
    -8.033616358         9.058276571         30.72690398                
     0.000000000         0.000000000         0.000000000                
     0.000000000         0.000000000         0.000000000                
Si             736                                                      
    -3.829936567         11.48506408         30.72690398                
     0.000000000         0.000000000         0.000000000                
     0.000000000         0.000000000         0.000000000                
Si             737                                                      
    -3.829936567         6.631489060         30.72690398                
     0.000000000         0.000000000         0.000000000                
     0.000000000         0.000000000         0.000000000                
Si             738                                                      
    -4.411674396         7.638490681         22.33682373                
     0.000000000         0.000000000         0.000000000                
     0.000000000         0.000000000         0.000000000                
Si             739                                                      
    -4.411674396         10.47806246         22.33682373                
     0.000000000         0.000000000         0.000000000                
     0.000000000         0.000000000         0.000000000                
Si             740                                                      
    -6.870140700         9.058276571         22.33682373                
     0.000000000         0.000000000         0.000000000                
     0.000000000         0.000000000         0.000000000                
Si             741                                                      
    -5.231483152         9.058276571         26.37922968                
     0.000000000         0.000000000         0.000000000                
     0.000000000         0.000000000         0.000000000                
Si             742                                                      
    -5.231483152         9.058276571         29.46167220                
     0.000000000         0.000000000         0.000000000                
     0.000000000         0.000000000         0.000000000                
Si             743                                                      
     5.818655709         5.083068072         26.42530792                
     0.000000000         0.000000000         0.000000000                
     0.000000000         0.000000000         0.000000000                
Si             744                                                      
     1.487300784         10.53182041         26.42530792                
     0.000000000         0.000000000         0.000000000                
     0.000000000         0.000000000         0.000000000                
Si             745                                                      
     9.862021609         3.976230256         26.42530792                
     0.000000000         0.000000000         0.000000000                
     0.000000000         0.000000000         0.000000000                
Si             746                                                      
     7.308518927        -2.498722972         26.42530792                
     0.000000000         0.000000000         0.000000000                
     0.000000000         0.000000000         0.000000000                
Si             747                                                      
     7.308518927         2.502686415         29.41559395                
     0.000000000         0.000000000         0.000000000                
     0.000000000         0.000000000         0.000000000                
Si             748                                                      
     9.862021609        -3.973226777         29.41559395                
     0.000000000         0.000000000         0.000000000                
     0.000000000         0.000000000         0.000000000                
Si             749                                                      
     8.371198427         6.557571877         29.41559395                
     0.000000000         0.000000000         0.000000000                
     0.000000000         0.000000000         0.000000000                
Si             750                                                      
     1.487300784         7.583772766         29.41559395                
     0.000000000         0.000000000         0.000000000                
     0.000000000         0.000000000         0.000000000                
Si             751                                                      
     9.862021609         3.976230256         29.41559395                
     0.000000000         0.000000000         0.000000000                
     0.000000000         0.000000000         0.000000000                
Si             752                                                      
     7.308518927        -2.498722972         29.41559395                
     0.000000000         0.000000000         0.000000000                
     0.000000000         0.000000000         0.000000000                
Si             753                                                      
     5.818655709         5.083068072         29.41559395                
     0.000000000         0.000000000         0.000000000                
     0.000000000         0.000000000         0.000000000                
Si             754                                                      
     1.487300784         10.53182041         29.41559395                
     0.000000000         0.000000000         0.000000000                
     0.000000000         0.000000000         0.000000000                
Si             755                                                      
     8.371198427         6.557571877         26.42530792                
     0.000000000         0.000000000         0.000000000                
     0.000000000         0.000000000         0.000000000                
Si             756                                                      
     1.487300784         7.583772766         26.42530792                
     0.000000000         0.000000000         0.000000000                
     0.000000000         0.000000000         0.000000000                
Si             757                                                      
     7.308518927         2.502686415         26.42530792                
     0.000000000         0.000000000         0.000000000                
     0.000000000         0.000000000         0.000000000                
Si             758                                                      
     9.862021609        -3.973226777         26.42530792                
     0.000000000         0.000000000         0.000000000                
     0.000000000         0.000000000         0.000000000                
Si             759                                                      
     3.824811697         6.631489060         25.11399789                
     0.000000000         0.000000000         0.000000000                
     0.000000000         0.000000000         0.000000000                
Si             760                                                      
     8.028491488         9.058276571         25.11399789                
     0.000000000         0.000000000         0.000000000                
     0.000000000         0.000000000         0.000000000                
Si             761                                                      
     3.824811697         11.48506408         25.11399789                
     0.000000000         0.000000000         0.000000000                
     0.000000000         0.000000000         0.000000000                
Si             762                                                      
     11.85586562         2.428769233         25.11399789                
     0.000000000         0.000000000         0.000000000                
     0.000000000         0.000000000         0.000000000                
Si             763                                                      
     7.652185830        0.1981721563E-02     25.11399789                
     0.000000000         0.000000000         0.000000000                
     0.000000000         0.000000000         0.000000000                
Si             764                                                      
     11.85586562        -2.424805789         25.11399789                
     0.000000000         0.000000000         0.000000000                
     0.000000000         0.000000000         0.000000000                
Si             765                                                      
     7.652185830        0.1981721563E-02     30.72690398                
     0.000000000         0.000000000         0.000000000                
     0.000000000         0.000000000         0.000000000                
Si             766                                                      
     11.85586562         2.428769233         30.72690398                
     0.000000000         0.000000000         0.000000000                
     0.000000000         0.000000000         0.000000000                
Si             767                                                      
     11.85586562        -2.424805789         30.72690398                
     0.000000000         0.000000000         0.000000000                
     0.000000000         0.000000000         0.000000000                
Si             768                                                      
     8.028491488         9.058276571         30.72690398                
     0.000000000         0.000000000         0.000000000                
     0.000000000         0.000000000         0.000000000                
Si             769                                                      
     3.824811697         6.631489060         30.72690398                
     0.000000000         0.000000000         0.000000000                
     0.000000000         0.000000000         0.000000000                
Si             770                                                      
     3.824811697         11.48506408         30.72690398                
     0.000000000         0.000000000         0.000000000                
     0.000000000         0.000000000         0.000000000                
Si             771                                                      
     4.406549526         10.47806246         22.33682373                
     0.000000000         0.000000000         0.000000000                
     0.000000000         0.000000000         0.000000000                
Si             772                                                      
     4.406549526         7.638490681         22.33682373                
     0.000000000         0.000000000         0.000000000                
     0.000000000         0.000000000         0.000000000                
Si             773                                                      
     6.865015830         9.058276571         22.33682373                
     0.000000000         0.000000000         0.000000000                
     0.000000000         0.000000000         0.000000000                
Si             774                                                      
     11.27412779        -1.417804168         22.33682373                
     0.000000000         0.000000000         0.000000000                
     0.000000000         0.000000000         0.000000000                
Si             775                                                      
     11.27412779         1.421767611         22.33682373                
     0.000000000         0.000000000         0.000000000                
     0.000000000         0.000000000         0.000000000                
Si             776                                                      
     8.815661487        0.1981721563E-02     22.33682373                
     0.000000000         0.000000000         0.000000000                
     0.000000000         0.000000000         0.000000000                
Si             777                                                      
     5.226358282         9.058276571         26.37922968                
     0.000000000         0.000000000         0.000000000                
     0.000000000         0.000000000         0.000000000                
Si             778                                                      
     10.45431904        0.1981721563E-02     26.37922968                
     0.000000000         0.000000000         0.000000000                
     0.000000000         0.000000000         0.000000000                
Si             779                                                      
     10.45431904        0.1981721563E-02     29.46167220                
     0.000000000         0.000000000         0.000000000                
     0.000000000         0.000000000         0.000000000                
Si             780                                                      
     5.226358282         9.058276571         29.46167220                
     0.000000000         0.000000000         0.000000000                
     0.000000000         0.000000000         0.000000000                
Si             781                                                      
    -9.867146479        -3.973226777         37.59256231                
     0.000000000         0.000000000         0.000000000                
     0.000000000         0.000000000         0.000000000                
Si             782                                                      
    -7.313643798         2.502686415         37.59256231                
     0.000000000         0.000000000         0.000000000                
     0.000000000         0.000000000         0.000000000                
Si             783                                                      
    -5.823780579        -5.080064593         37.59256231                
     0.000000000         0.000000000         0.000000000                
     0.000000000         0.000000000         0.000000000                
Si             784                                                      
    -1.492425654        -10.52785697         37.59256231                
     0.000000000         0.000000000         0.000000000                
     0.000000000         0.000000000         0.000000000                
Si             785                                                      
    -8.377283260        -6.553608434         40.58284835                
     0.000000000         0.000000000         0.000000000                
     0.000000000         0.000000000         0.000000000                
Si             786                                                      
    -1.492425654        -7.580769287         40.58284835                
     0.000000000         0.000000000         0.000000000                
     0.000000000         0.000000000         0.000000000                
Si             787                                                      
    -7.313643798        -2.498722972         40.58284835                
     0.000000000         0.000000000         0.000000000                
     0.000000000         0.000000000         0.000000000                
Si             788                                                      
    -9.867146479         3.976230256         40.58284835                
     0.000000000         0.000000000         0.000000000                
     0.000000000         0.000000000         0.000000000                
Si             789                                                      
    -5.823780579        -5.080064593         40.58284835                
     0.000000000         0.000000000         0.000000000                
     0.000000000         0.000000000         0.000000000                
Si             790                                                      
    -1.492425654        -10.52785697         40.58284835                
     0.000000000         0.000000000         0.000000000                
     0.000000000         0.000000000         0.000000000                
Si             791                                                      
    -9.867146479        -3.973226777         40.58284835                
     0.000000000         0.000000000         0.000000000                
     0.000000000         0.000000000         0.000000000                
Si             792                                                      
    -7.313643798         2.502686415         40.58284835                
     0.000000000         0.000000000         0.000000000                
     0.000000000         0.000000000         0.000000000                
Si             793                                                      
    -7.313643798        -2.498722972         37.59256231                
     0.000000000         0.000000000         0.000000000                
     0.000000000         0.000000000         0.000000000                
Si             794                                                      
    -9.867146479         3.976230256         37.59256231                
     0.000000000         0.000000000         0.000000000                
     0.000000000         0.000000000         0.000000000                
Si             795                                                      
    -8.377283260        -6.553608434         37.59256231                
     0.000000000         0.000000000         0.000000000                
     0.000000000         0.000000000         0.000000000                
Si             796                                                      
    -1.492425654        -7.580769287         37.59256231                
     0.000000000         0.000000000         0.000000000                
     0.000000000         0.000000000         0.000000000                
Si             797                                                      
    -11.86099049        -2.424805789         36.28125229                
     0.000000000         0.000000000         0.000000000                
     0.000000000         0.000000000         0.000000000                
Si             798                                                      
    -7.657310699        0.1981721563E-02     36.28125229                
     0.000000000         0.000000000         0.000000000                
     0.000000000         0.000000000         0.000000000                
Si             799                                                      
    -11.86099049         2.428769233         36.28125229                
     0.000000000         0.000000000         0.000000000                
     0.000000000         0.000000000         0.000000000                
Si             800                                                      
    -3.829936567        -6.627525616         36.28125229                
     0.000000000         0.000000000         0.000000000                
     0.000000000         0.000000000         0.000000000                
Si             801                                                      
    -8.033616358        -9.054313127         36.28125229                
     0.000000000         0.000000000         0.000000000                
     0.000000000         0.000000000         0.000000000                
Si             802                                                      
    -3.829936567        -11.48110064         36.28125229                
     0.000000000         0.000000000         0.000000000                
     0.000000000         0.000000000         0.000000000                
Si             803                                                      
    -8.033616358        -9.054313127         41.89415837                
     0.000000000         0.000000000         0.000000000                
     0.000000000         0.000000000         0.000000000                
Si             804                                                      
    -3.829936567        -6.627525616         41.89415837                
     0.000000000         0.000000000         0.000000000                
     0.000000000         0.000000000         0.000000000                
Si             805                                                      
    -3.829936567        -11.48110064         41.89415837                
     0.000000000         0.000000000         0.000000000                
     0.000000000         0.000000000         0.000000000                
Si             806                                                      
    -7.657310699        0.1981721563E-02     41.89415837                
     0.000000000         0.000000000         0.000000000                
     0.000000000         0.000000000         0.000000000                
Si             807                                                      
    -11.86099049        -2.424805789         41.89415837                
     0.000000000         0.000000000         0.000000000                
     0.000000000         0.000000000         0.000000000                
Si             808                                                      
    -11.86099049         2.428769233         41.89415837                
     0.000000000         0.000000000         0.000000000                
     0.000000000         0.000000000         0.000000000                
Si             809                                                      
    -11.27925267         1.421767611         33.50407814                
     0.000000000         0.000000000         0.000000000                
     0.000000000         0.000000000         0.000000000                
Si             810                                                      
    -11.27925267        -1.417804168         33.50407814                
     0.000000000         0.000000000         0.000000000                
     0.000000000         0.000000000         0.000000000                
Si             811                                                      
    -8.820786357        0.1981721563E-02     33.50407814                
     0.000000000         0.000000000         0.000000000                
     0.000000000         0.000000000         0.000000000                
Si             812                                                      
    -4.411674396        -10.47409902         33.50407814                
     0.000000000         0.000000000         0.000000000                
     0.000000000         0.000000000         0.000000000                
Si             813                                                      
    -4.411674396        -7.634527238         33.50407814                
     0.000000000         0.000000000         0.000000000                
     0.000000000         0.000000000         0.000000000                
Si             814                                                      
    -6.870140700        -9.054313127         33.50407814                
     0.000000000         0.000000000         0.000000000                
     0.000000000         0.000000000         0.000000000                
Si             815                                                      
    -10.45944391        0.1981721563E-02     37.54648407                
     0.000000000         0.000000000         0.000000000                
     0.000000000         0.000000000         0.000000000                
Si             816                                                      
    -5.231483152        -9.054313127         37.54648407                
     0.000000000         0.000000000         0.000000000                
     0.000000000         0.000000000         0.000000000                
Si             817                                                      
    -5.231483152        -9.054313127         40.62892660                
     0.000000000         0.000000000         0.000000000                
     0.000000000         0.000000000         0.000000000                
Si             818                                                      
    -10.45944391        0.1981721563E-02     40.62892660                
     0.000000000         0.000000000         0.000000000                
     0.000000000         0.000000000         0.000000000                
Si             819                                                      
     8.371198427        -6.553608434         37.59256231                
     0.000000000         0.000000000         0.000000000                
     0.000000000         0.000000000         0.000000000                
Si             820                                                      
     1.487300784        -7.580769287         37.59256231                
     0.000000000         0.000000000         0.000000000                
     0.000000000         0.000000000         0.000000000                
Si             821                                                      
     1.487300784        -10.52785697         40.58284835                
     0.000000000         0.000000000         0.000000000                
     0.000000000         0.000000000         0.000000000                
Si             822                                                      
     5.818655709        -5.080064593         40.58284835                
     0.000000000         0.000000000         0.000000000                
     0.000000000         0.000000000         0.000000000                
Si             823                                                      
     8.371198427        -6.553608434         40.58284835                
     0.000000000         0.000000000         0.000000000                
     0.000000000         0.000000000         0.000000000                
Si             824                                                      
     1.487300784        -7.580769287         40.58284835                
     0.000000000         0.000000000         0.000000000                
     0.000000000         0.000000000         0.000000000                
Si             825                                                      
     1.487300784        -10.52785697         37.59256231                
     0.000000000         0.000000000         0.000000000                
     0.000000000         0.000000000         0.000000000                
Si             826                                                      
     5.818655709        -5.080064593         37.59256231                
     0.000000000         0.000000000         0.000000000                
     0.000000000         0.000000000         0.000000000                
Si             827                                                      
     3.824811697        -11.48110064         36.28125229                
     0.000000000         0.000000000         0.000000000                
     0.000000000         0.000000000         0.000000000                
Si             828                                                      
     8.028491488        -9.054313127         36.28125229                
     0.000000000         0.000000000         0.000000000                
     0.000000000         0.000000000         0.000000000                
Si             829                                                      
     3.824811697        -6.627525616         36.28125229                
     0.000000000         0.000000000         0.000000000                
     0.000000000         0.000000000         0.000000000                
Si             830                                                      
     8.028491488        -9.054313127         41.89415837                
     0.000000000         0.000000000         0.000000000                
     0.000000000         0.000000000         0.000000000                
Si             831                                                      
     3.824811697        -11.48110064         41.89415837                
     0.000000000         0.000000000         0.000000000                
     0.000000000         0.000000000         0.000000000                
Si             832                                                      
     3.824811697        -6.627525616         41.89415837                
     0.000000000         0.000000000         0.000000000                
     0.000000000         0.000000000         0.000000000                
Si             833                                                      
     4.406549526        -7.634527238         33.50407814                
     0.000000000         0.000000000         0.000000000                
     0.000000000         0.000000000         0.000000000                
Si             834                                                      
     4.406549526        -10.47409902         33.50407814                
     0.000000000         0.000000000         0.000000000                
     0.000000000         0.000000000         0.000000000                
Si             835                                                      
     6.865015830        -9.054313127         33.50407814                
     0.000000000         0.000000000         0.000000000                
     0.000000000         0.000000000         0.000000000                
Si             836                                                      
     5.226358282        -9.054313127         37.54648407                
     0.000000000         0.000000000         0.000000000                
     0.000000000         0.000000000         0.000000000                
Si             837                                                      
     5.226358282        -9.054313127         40.62892660                
     0.000000000         0.000000000         0.000000000                
     0.000000000         0.000000000         0.000000000                
Si             838                                                      
    -8.377283260         6.557571877         37.59256231                
     0.000000000         0.000000000         0.000000000                
     0.000000000         0.000000000         0.000000000                
Si             839                                                      
    -1.492425654         7.583772766         37.59256231                
     0.000000000         0.000000000         0.000000000                
     0.000000000         0.000000000         0.000000000                
Si             840                                                      
    -1.492425654         10.53182041         40.58284835                
     0.000000000         0.000000000         0.000000000                
     0.000000000         0.000000000         0.000000000                
Si             841                                                      
    -5.823780579         5.083068072         40.58284835                
     0.000000000         0.000000000         0.000000000                
     0.000000000         0.000000000         0.000000000                
Si             842                                                      
    -8.377283260         6.557571877         40.58284835                
     0.000000000         0.000000000         0.000000000                
     0.000000000         0.000000000         0.000000000                
Si             843                                                      
    -1.492425654         7.583772766         40.58284835                
     0.000000000         0.000000000         0.000000000                
     0.000000000         0.000000000         0.000000000                
Si             844                                                      
    -1.492425654         10.53182041         37.59256231                
     0.000000000         0.000000000         0.000000000                
     0.000000000         0.000000000         0.000000000                
Si             845                                                      
    -5.823780579         5.083068072         37.59256231                
     0.000000000         0.000000000         0.000000000                
     0.000000000         0.000000000         0.000000000                
Si             846                                                      
    -3.829936567         11.48506408         36.28125229                
     0.000000000         0.000000000         0.000000000                
     0.000000000         0.000000000         0.000000000                
Si             847                                                      
    -8.033616358         9.058276571         36.28125229                
     0.000000000         0.000000000         0.000000000                
     0.000000000         0.000000000         0.000000000                
Si             848                                                      
    -3.829936567         6.631489060         36.28125229                
     0.000000000         0.000000000         0.000000000                
     0.000000000         0.000000000         0.000000000                
Si             849                                                      
    -8.033616358         9.058276571         41.89415837                
     0.000000000         0.000000000         0.000000000                
     0.000000000         0.000000000         0.000000000                
Si             850                                                      
    -3.829936567         11.48506408         41.89415837                
     0.000000000         0.000000000         0.000000000                
     0.000000000         0.000000000         0.000000000                
Si             851                                                      
    -3.829936567         6.631489060         41.89415837                
     0.000000000         0.000000000         0.000000000                
     0.000000000         0.000000000         0.000000000                
Si             852                                                      
    -4.411674396         7.638490681         33.50407814                
     0.000000000         0.000000000         0.000000000                
     0.000000000         0.000000000         0.000000000                
Si             853                                                      
    -4.411674396         10.47806246         33.50407814                
     0.000000000         0.000000000         0.000000000                
     0.000000000         0.000000000         0.000000000                
Si             854                                                      
    -6.870140700         9.058276571         33.50407814                
     0.000000000         0.000000000         0.000000000                
     0.000000000         0.000000000         0.000000000                
Si             855                                                      
    -5.231483152         9.058276571         37.54648407                
     0.000000000         0.000000000         0.000000000                
     0.000000000         0.000000000         0.000000000                
Si             856                                                      
    -5.231483152         9.058276571         40.62892660                
     0.000000000         0.000000000         0.000000000                
     0.000000000         0.000000000         0.000000000                
Si             857                                                      
     5.818655709         5.083068072         37.59256231                
     0.000000000         0.000000000         0.000000000                
     0.000000000         0.000000000         0.000000000                
Si             858                                                      
     1.487300784         10.53182041         37.59256231                
     0.000000000         0.000000000         0.000000000                
     0.000000000         0.000000000         0.000000000                
Si             859                                                      
     9.862021609         3.976230256         37.59256231                
     0.000000000         0.000000000         0.000000000                
     0.000000000         0.000000000         0.000000000                
Si             860                                                      
     7.308518927        -2.498722972         37.59256231                
     0.000000000         0.000000000         0.000000000                
     0.000000000         0.000000000         0.000000000                
Si             861                                                      
     7.308518927         2.502686415         40.58284835                
     0.000000000         0.000000000         0.000000000                
     0.000000000         0.000000000         0.000000000                
Si             862                                                      
     9.862021609        -3.973226777         40.58284835                
     0.000000000         0.000000000         0.000000000                
     0.000000000         0.000000000         0.000000000                
Si             863                                                      
     8.371198427         6.557571877         40.58284835                
     0.000000000         0.000000000         0.000000000                
     0.000000000         0.000000000         0.000000000                
Si             864                                                      
     1.487300784         7.583772766         40.58284835                
     0.000000000         0.000000000         0.000000000                
     0.000000000         0.000000000         0.000000000                
Si             865                                                      
     9.862021609         3.976230256         40.58284835                
     0.000000000         0.000000000         0.000000000                
     0.000000000         0.000000000         0.000000000                
Si             866                                                      
     7.308518927        -2.498722972         40.58284835                
     0.000000000         0.000000000         0.000000000                
     0.000000000         0.000000000         0.000000000                
Si             867                                                      
     5.818655709         5.083068072         40.58284835                
     0.000000000         0.000000000         0.000000000                
     0.000000000         0.000000000         0.000000000                
Si             868                                                      
     1.487300784         10.53182041         40.58284835                
     0.000000000         0.000000000         0.000000000                
     0.000000000         0.000000000         0.000000000                
Si             869                                                      
     8.371198427         6.557571877         37.59256231                
     0.000000000         0.000000000         0.000000000                
     0.000000000         0.000000000         0.000000000                
Si             870                                                      
     1.487300784         7.583772766         37.59256231                
     0.000000000         0.000000000         0.000000000                
     0.000000000         0.000000000         0.000000000                
Si             871                                                      
     7.308518927         2.502686415         37.59256231                
     0.000000000         0.000000000         0.000000000                
     0.000000000         0.000000000         0.000000000                
Si             872                                                      
     9.862021609        -3.973226777         37.59256231                
     0.000000000         0.000000000         0.000000000                
     0.000000000         0.000000000         0.000000000                
Si             873                                                      
     3.824811697         6.631489060         36.28125229                
     0.000000000         0.000000000         0.000000000                
     0.000000000         0.000000000         0.000000000                
Si             874                                                      
     8.028491488         9.058276571         36.28125229                
     0.000000000         0.000000000         0.000000000                
     0.000000000         0.000000000         0.000000000                
Si             875                                                      
     3.824811697         11.48506408         36.28125229                
     0.000000000         0.000000000         0.000000000                
     0.000000000         0.000000000         0.000000000                
Si             876                                                      
     11.85586562         2.428769233         36.28125229                
     0.000000000         0.000000000         0.000000000                
     0.000000000         0.000000000         0.000000000                
Si             877                                                      
     7.652185830        0.1981721563E-02     36.28125229                
     0.000000000         0.000000000         0.000000000                
     0.000000000         0.000000000         0.000000000                
Si             878                                                      
     11.85586562        -2.424805789         36.28125229                
     0.000000000         0.000000000         0.000000000                
     0.000000000         0.000000000         0.000000000                
Si             879                                                      
     7.652185830        0.1981721563E-02     41.89415837                
     0.000000000         0.000000000         0.000000000                
     0.000000000         0.000000000         0.000000000                
Si             880                                                      
     11.85586562         2.428769233         41.89415837                
     0.000000000         0.000000000         0.000000000                
     0.000000000         0.000000000         0.000000000                
Si             881                                                      
     11.85586562        -2.424805789         41.89415837                
     0.000000000         0.000000000         0.000000000                
     0.000000000         0.000000000         0.000000000                
Si             882                                                      
     8.028491488         9.058276571         41.89415837                
     0.000000000         0.000000000         0.000000000                
     0.000000000         0.000000000         0.000000000                
Si             883                                                      
     3.824811697         6.631489060         41.89415837                
     0.000000000         0.000000000         0.000000000                
     0.000000000         0.000000000         0.000000000                
Si             884                                                      
     3.824811697         11.48506408         41.89415837                
     0.000000000         0.000000000         0.000000000                
     0.000000000         0.000000000         0.000000000                
Si             885                                                      
     4.406549526         10.47806246         33.50407814                
     0.000000000         0.000000000         0.000000000                
     0.000000000         0.000000000         0.000000000                
Si             886                                                      
     4.406549526         7.638490681         33.50407814                
     0.000000000         0.000000000         0.000000000                
     0.000000000         0.000000000         0.000000000                
Si             887                                                      
     6.865015830         9.058276571         33.50407814                
     0.000000000         0.000000000         0.000000000                
     0.000000000         0.000000000         0.000000000                
Si             888                                                      
     11.27412779        -1.417804168         33.50407814                
     0.000000000         0.000000000         0.000000000                
     0.000000000         0.000000000         0.000000000                
Si             889                                                      
     11.27412779         1.421767611         33.50407814                
     0.000000000         0.000000000         0.000000000                
     0.000000000         0.000000000         0.000000000                
Si             890                                                      
     8.815661487        0.1981721563E-02     33.50407814                
     0.000000000         0.000000000         0.000000000                
     0.000000000         0.000000000         0.000000000                
Si             891                                                      
     5.226358282         9.058276571         37.54648407                
     0.000000000         0.000000000         0.000000000                
     0.000000000         0.000000000         0.000000000                
Si             892                                                      
     10.45431904        0.1981721563E-02     37.54648407                
     0.000000000         0.000000000         0.000000000                
     0.000000000         0.000000000         0.000000000                
Si             893                                                      
     10.45431904        0.1981721563E-02     40.62892660                
     0.000000000         0.000000000         0.000000000                
     0.000000000         0.000000000         0.000000000                
Si             894                                                      
     5.226358282         9.058276571         40.62892660                
     0.000000000         0.000000000         0.000000000                
     0.000000000         0.000000000         0.000000000                
O              895                                                      
    -11.12661848        -3.707316910        -41.43930565                
     0.000000000         0.000000000         0.000000000                
     0.000000000         0.000000000         0.000000000                
O              896                                                      
    -6.913339053         1.278733062        -41.43930565                
     0.000000000         0.000000000         0.000000000                
     0.000000000         0.000000000         0.000000000                
O              897                                                      
    -4.564308579        -5.345014495        -41.43930565                
     0.000000000         0.000000000         0.000000000                
     0.000000000         0.000000000         0.000000000                
O              898                                                      
    -2.351592909        -11.48686042        -41.43930565                
     0.000000000         0.000000000         0.000000000                
     0.000000000         0.000000000         0.000000000                
O              899                                                      
    -8.777588004        -7.776601823        -36.72972513                
     0.000000000         0.000000000         0.000000000                
     0.000000000         0.000000000         0.000000000                
O              900                                                      
    -2.351592909        -6.621765836        -36.72972513                
     0.000000000         0.000000000         0.000000000                
     0.000000000         0.000000000         0.000000000                
O              901                                                      
    -6.913339053        -1.275729583        -36.72972513                
     0.000000000         0.000000000         0.000000000                
     0.000000000         0.000000000         0.000000000                
O              902                                                      
    -11.12661848         3.711280354        -36.72972513                
     0.000000000         0.000000000         0.000000000                
     0.000000000         0.000000000         0.000000000                
O              903                                                      
    -4.564308579        -5.345014495        -36.72972513                
     0.000000000         0.000000000         0.000000000                
     0.000000000         0.000000000         0.000000000                
O              904                                                      
    -2.351592909        -11.48686042        -36.72972513                
     0.000000000         0.000000000         0.000000000                
     0.000000000         0.000000000         0.000000000                
O              905                                                      
    -11.12661848        -3.707316910        -36.72972513                
     0.000000000         0.000000000         0.000000000                
     0.000000000         0.000000000         0.000000000                
O              906                                                      
    -6.913339053         1.278733062        -36.72972513                
     0.000000000         0.000000000         0.000000000                
     0.000000000         0.000000000         0.000000000                
O              907                                                      
    -6.913339053        -1.275729583        -41.43930565                
     0.000000000         0.000000000         0.000000000                
     0.000000000         0.000000000         0.000000000                
O              908                                                      
    -11.12661848         3.711280354        -41.43930565                
     0.000000000         0.000000000         0.000000000                
     0.000000000         0.000000000         0.000000000                
O              909                                                      
    -8.777588004        -7.776601823        -41.43930565                
     0.000000000         0.000000000         0.000000000                
     0.000000000         0.000000000         0.000000000                
O              910                                                      
    -2.351592909        -6.621765836        -41.43930565                
     0.000000000         0.000000000         0.000000000                
     0.000000000         0.000000000         0.000000000                
O              911                                                      
    -11.18709617        -1.258450242        -41.13787714                
     0.000000000         0.000000000         0.000000000                
     0.000000000         0.000000000         0.000000000                
O              912                                                      
    -9.005099333        0.1981721563E-02    -41.13787714                
     0.000000000         0.000000000         0.000000000                
     0.000000000         0.000000000         0.000000000                
O              913                                                      
    -11.18709617         1.261453721        -41.13787714                
     0.000000000         0.000000000         0.000000000                
     0.000000000         0.000000000         0.000000000                
O              914                                                      
    -4.503830884        -7.794841128        -41.13787714                
     0.000000000         0.000000000         0.000000000                
     0.000000000         0.000000000         0.000000000                
O              915                                                      
    -6.685827725        -9.054313127        -41.13787714                
     0.000000000         0.000000000         0.000000000                
     0.000000000         0.000000000         0.000000000                
O              916                                                      
    -4.503830884        -10.31378513        -41.13787714                
     0.000000000         0.000000000         0.000000000                
     0.000000000         0.000000000         0.000000000                
O              917                                                      
    -6.685827725        -9.054313127        -37.03211361                
     0.000000000         0.000000000         0.000000000                
     0.000000000         0.000000000         0.000000000                
O              918                                                      
    -4.503830884        -7.794841128        -37.03211361                
     0.000000000         0.000000000         0.000000000                
     0.000000000         0.000000000         0.000000000                
O              919                                                      
    -4.503830884        -10.31378513        -37.03211361                
     0.000000000         0.000000000         0.000000000                
     0.000000000         0.000000000         0.000000000                
O              920                                                      
    -9.005099333        0.1981721563E-02    -37.03211361                
     0.000000000         0.000000000         0.000000000                
     0.000000000         0.000000000         0.000000000                
O              921                                                      
    -11.18709617        -1.258450242        -37.03211361                
     0.000000000         0.000000000         0.000000000                
     0.000000000         0.000000000         0.000000000                
O              922                                                      
    -11.18709617         1.261453721        -37.03211361                
     0.000000000         0.000000000         0.000000000                
     0.000000000         0.000000000         0.000000000                
O              923                                                      
    -10.25305177        -3.912749081        -39.08451539                
     0.000000000         0.000000000         0.000000000                
     0.000000000         0.000000000         0.000000000                
O              924                                                      
    -7.172529175         2.137900318        -39.08451539                
     0.000000000         0.000000000         0.000000000                
     0.000000000         0.000000000         0.000000000                
O              925                                                      
    -5.437875286        -5.139582324        -39.08451539                
     0.000000000         0.000000000         0.000000000                
     0.000000000         0.000000000         0.000000000                
O              926                                                      
    -1.737216325        -10.83312534        -39.08451539                
     0.000000000         0.000000000         0.000000000                
     0.000000000         0.000000000         0.000000000                
O              927                                                      
    -8.518397882        -6.918394531        -39.08451539                
     0.000000000         0.000000000         0.000000000                
     0.000000000         0.000000000         0.000000000                
O              928                                                      
    -1.737216325        -7.275500921        -39.08451539                
     0.000000000         0.000000000         0.000000000                
     0.000000000         0.000000000         0.000000000                
O              929                                                      
    -7.172529175        -2.134896839        -39.08451539                
     0.000000000         0.000000000         0.000000000                
     0.000000000         0.000000000         0.000000000                
O              930                                                      
    -10.25305177         3.916712525        -39.08451539                
     0.000000000         0.000000000         0.000000000                
     0.000000000         0.000000000         0.000000000                
O              931                                                      
    -9.323807186        -5.379573179        -40.91612558                
     0.000000000         0.000000000         0.000000000                
     0.000000000         0.000000000         0.000000000                
O              932                                                      
    -6.367119871        -3.672758228        -40.91612558                
     0.000000000         0.000000000         0.000000000                
     0.000000000         0.000000000         0.000000000                
O              933                                                      
    -9.323807186        -5.379573179        -37.25290520                
     0.000000000         0.000000000         0.000000000                
     0.000000000         0.000000000         0.000000000                
O              934                                                      
    -6.367119871        -3.672758228        -37.25290520                
     0.000000000         0.000000000         0.000000000                
     0.000000000         0.000000000         0.000000000                
O              935                                                      
    -8.773748151        -2.918226984        -40.87196727                
     0.000000000         0.000000000         0.000000000                
     0.000000000         0.000000000         0.000000000                
O              936                                                      
    -8.773748151         2.922190428        -40.87196727                
     0.000000000         0.000000000         0.000000000                
     0.000000000         0.000000000         0.000000000                
O              937                                                      
    -6.917178908        -6.134104421        -40.87196727                
     0.000000000         0.000000000         0.000000000                
     0.000000000         0.000000000         0.000000000                
O              938                                                      
    -1.859131678        -9.054313127        -40.87196727                
     0.000000000         0.000000000         0.000000000                
     0.000000000         0.000000000         0.000000000                
O              939                                                      
    -6.917178908        -6.134104421        -37.29706352                
     0.000000000         0.000000000         0.000000000                
     0.000000000         0.000000000         0.000000000                
O              940                                                      
    -3.961451555        -11.25358931        -34.75700032                
     0.000000000         0.000000000         0.000000000                
     0.000000000         0.000000000         0.000000000                
O              941                                                      
    -1.859131678        -9.054313127        -37.29706352                
     0.000000000         0.000000000         0.000000000                
     0.000000000         0.000000000         0.000000000                
O              942                                                      
    -7.770586383        -9.054313127        -34.75700032                
     0.000000000         0.000000000         0.000000000                
     0.000000000         0.000000000         0.000000000                
O              943                                                      
    -3.961451555        -6.855036946        -34.75700032                
     0.000000000         0.000000000         0.000000000                
     0.000000000         0.000000000         0.000000000                
O              944                                                      
    -8.773748151        -2.918226984        -37.29706352                
     0.000000000         0.000000000         0.000000000                
     0.000000000         0.000000000         0.000000000                
O              945                                                      
    -11.72947550         2.200297940        -34.75700032                
     0.000000000         0.000000000         0.000000000                
     0.000000000         0.000000000         0.000000000                
O              946                                                      
    -7.920340675        0.1981721563E-02    -34.75700032                
     0.000000000         0.000000000         0.000000000                
     0.000000000         0.000000000         0.000000000                
O              947                                                      
    -8.773748151         2.922190428        -37.29706352                
     0.000000000         0.000000000         0.000000000                
     0.000000000         0.000000000         0.000000000                
O              948                                                      
    -11.72947550        -2.197294460        -34.75700032                
     0.000000000         0.000000000         0.000000000                
     0.000000000         0.000000000         0.000000000                
O              949                                                      
    -10.45944391        0.1981721563E-02    -39.08451539                
     0.000000000         0.000000000         0.000000000                
     0.000000000         0.000000000         0.000000000                
O              950                                                      
    -5.231483152        -9.054313127        -39.08451539                
     0.000000000         0.000000000         0.000000000                
     0.000000000         0.000000000         0.000000000                
O              951                                                      
     8.771503170        -7.776601823        -41.43930565                
     0.000000000         0.000000000         0.000000000                
     0.000000000         0.000000000         0.000000000                
O              952                                                      
     2.346468039        -6.621765836        -41.43930565                
     0.000000000         0.000000000         0.000000000                
     0.000000000         0.000000000         0.000000000                
O              953                                                      
     2.346468039        -11.48686042        -36.72972513                
     0.000000000         0.000000000         0.000000000                
     0.000000000         0.000000000         0.000000000                
O              954                                                      
     4.559183709        -5.345014495        -36.72972513                
     0.000000000         0.000000000         0.000000000                
     0.000000000         0.000000000         0.000000000                
O              955                                                      
     8.771503170        -7.776601823        -36.72972513                
     0.000000000         0.000000000         0.000000000                
     0.000000000         0.000000000         0.000000000                
O              956                                                      
     2.346468039        -6.621765836        -36.72972513                
     0.000000000         0.000000000         0.000000000                
     0.000000000         0.000000000         0.000000000                
O              957                                                      
     2.346468039        -11.48686042        -41.43930565                
     0.000000000         0.000000000         0.000000000                
     0.000000000         0.000000000         0.000000000                
O              958                                                      
     4.559183709        -5.345014495        -41.43930565                
     0.000000000         0.000000000         0.000000000                
     0.000000000         0.000000000         0.000000000                
O              959                                                      
     4.498706014        -10.31378513        -41.13787714                
     0.000000000         0.000000000         0.000000000                
     0.000000000         0.000000000         0.000000000                
O              960                                                      
     6.680702854        -9.054313127        -41.13787714                
     0.000000000         0.000000000         0.000000000                
     0.000000000         0.000000000         0.000000000                
O              961                                                      
     4.498706014        -7.794841128        -41.13787714                
     0.000000000         0.000000000         0.000000000                
     0.000000000         0.000000000         0.000000000                
O              962                                                      
     6.680702854        -9.054313127        -37.03211361                
     0.000000000         0.000000000         0.000000000                
     0.000000000         0.000000000         0.000000000                
O              963                                                      
     4.498706014        -10.31378513        -37.03211361                
     0.000000000         0.000000000         0.000000000                
     0.000000000         0.000000000         0.000000000                
O              964                                                      
     4.498706014        -7.794841128        -37.03211361                
     0.000000000         0.000000000         0.000000000                
     0.000000000         0.000000000         0.000000000                
O              965                                                      
     8.513273012        -6.918394531        -39.08451539                
     0.000000000         0.000000000         0.000000000                
     0.000000000         0.000000000         0.000000000                
O              966                                                      
     1.732091455        -7.275500921        -39.08451539                
     0.000000000         0.000000000         0.000000000                
     0.000000000         0.000000000         0.000000000                
O              967                                                      
     1.732091455        -10.83312534        -39.08451539                
     0.000000000         0.000000000         0.000000000                
     0.000000000         0.000000000         0.000000000                
O              968                                                      
     5.432750416        -5.139582324        -39.08451539                
     0.000000000         0.000000000         0.000000000                
     0.000000000         0.000000000         0.000000000                
O              969                                                      
   -0.2562435130E-02    -7.347498177        -40.91612558                
     0.000000000         0.000000000         0.000000000                
     0.000000000         0.000000000         0.000000000                
O              970                                                      
   -0.2562435130E-02    -10.76112808        -40.91612558                
     0.000000000         0.000000000         0.000000000                
     0.000000000         0.000000000         0.000000000                
O              971                                                      
   -0.2562435130E-02    -7.347498177        -37.25290520                
     0.000000000         0.000000000         0.000000000                
     0.000000000         0.000000000         0.000000000                
O              972                                                      
   -0.2562435130E-02    -10.76112808        -37.25290520                
     0.000000000         0.000000000         0.000000000                
     0.000000000         0.000000000         0.000000000                
O              973                                                      
     6.912054037        -6.134104421        -40.87196727                
     0.000000000         0.000000000         0.000000000                
     0.000000000         0.000000000         0.000000000                
O              974                                                      
     1.854006808        -9.054313127        -40.87196727                
     0.000000000         0.000000000         0.000000000                
     0.000000000         0.000000000         0.000000000                
O              975                                                      
     3.956326684        -6.855036946        -34.75700032                
     0.000000000         0.000000000         0.000000000                
     0.000000000         0.000000000         0.000000000                
O              976                                                      
     1.854006808        -9.054313127        -37.29706352                
     0.000000000         0.000000000         0.000000000                
     0.000000000         0.000000000         0.000000000                
O              977                                                      
     7.764501549        -9.054313127        -34.75700032                
     0.000000000         0.000000000         0.000000000                
     0.000000000         0.000000000         0.000000000                
O              978                                                      
     6.912054037        -6.134104421        -37.29706352                
     0.000000000         0.000000000         0.000000000                
     0.000000000         0.000000000         0.000000000                
O              979                                                      
     3.956326684        -11.25358931        -34.75700032                
     0.000000000         0.000000000         0.000000000                
     0.000000000         0.000000000         0.000000000                
O              980                                                      
     5.226358282        -9.054313127        -39.08451539                
     0.000000000         0.000000000         0.000000000                
     0.000000000         0.000000000         0.000000000                
O              981                                                      
    -8.777588004         7.780565266        -41.43930565                
     0.000000000         0.000000000         0.000000000                
     0.000000000         0.000000000         0.000000000                
O              982                                                      
    -2.351592909         6.625729279        -41.43930565                
     0.000000000         0.000000000         0.000000000                
     0.000000000         0.000000000         0.000000000                
O              983                                                      
    -2.351592909         11.48986390        -36.72972513                
     0.000000000         0.000000000         0.000000000                
     0.000000000         0.000000000         0.000000000                
O              984                                                      
    -4.564308579         5.348017975        -36.72972513                
     0.000000000         0.000000000         0.000000000                
     0.000000000         0.000000000         0.000000000                
O              985                                                      
    -8.777588004         7.780565266        -36.72972513                
     0.000000000         0.000000000         0.000000000                
     0.000000000         0.000000000         0.000000000                
O              986                                                      
    -2.351592909         6.625729279        -36.72972513                
     0.000000000         0.000000000         0.000000000                
     0.000000000         0.000000000         0.000000000                
O              987                                                      
    -2.351592909         11.48986390        -41.43930565                
     0.000000000         0.000000000         0.000000000                
     0.000000000         0.000000000         0.000000000                
O              988                                                      
    -4.564308579         5.348017975        -41.43930565                
     0.000000000         0.000000000         0.000000000                
     0.000000000         0.000000000         0.000000000                
O              989                                                      
    -4.503830884         10.31774857        -41.13787714                
     0.000000000         0.000000000         0.000000000                
     0.000000000         0.000000000         0.000000000                
O              990                                                      
    -6.685827725         9.058276571        -41.13787714                
     0.000000000         0.000000000         0.000000000                
     0.000000000         0.000000000         0.000000000                
O              991                                                      
    -4.503830884         7.797844608        -41.13787714                
     0.000000000         0.000000000         0.000000000                
     0.000000000         0.000000000         0.000000000                
O              992                                                      
    -6.685827725         9.058276571        -37.03211361                
     0.000000000         0.000000000         0.000000000                
     0.000000000         0.000000000         0.000000000                
O              993                                                      
    -4.503830884         10.31774857        -37.03211361                
     0.000000000         0.000000000         0.000000000                
     0.000000000         0.000000000         0.000000000                
O              994                                                      
    -4.503830884         7.797844608        -37.03211361                
     0.000000000         0.000000000         0.000000000                
     0.000000000         0.000000000         0.000000000                
O              995                                                      
    -8.518397882         6.921398011        -39.08451539                
     0.000000000         0.000000000         0.000000000                
     0.000000000         0.000000000         0.000000000                
O              996                                                      
    -1.737216325         7.279464364        -39.08451539                
     0.000000000         0.000000000         0.000000000                
     0.000000000         0.000000000         0.000000000                
O              997                                                      
    -1.737216325         10.83612881        -39.08451539                
     0.000000000         0.000000000         0.000000000                
     0.000000000         0.000000000         0.000000000                
O              998                                                      
    -5.437875286         5.143545768        -39.08451539                
     0.000000000         0.000000000         0.000000000                
     0.000000000         0.000000000         0.000000000                
O              999                                                      
    -6.367119871         3.676721671        -40.91612558                
     0.000000000         0.000000000         0.000000000                
     0.000000000         0.000000000         0.000000000                
O             1000                                                      
    -9.323807186         5.383536621        -40.91612558                
     0.000000000         0.000000000         0.000000000                
     0.000000000         0.000000000         0.000000000                
O             1001                                                      
    -6.367119871         3.676721671        -37.25290520                
     0.000000000         0.000000000         0.000000000                
     0.000000000         0.000000000         0.000000000                
O             1002                                                      
    -9.323807186         5.383536621        -37.25290520                
     0.000000000         0.000000000         0.000000000                
     0.000000000         0.000000000         0.000000000                
O             1003                                                      
    -6.917178908         6.137107902        -40.87196727                
     0.000000000         0.000000000         0.000000000                
     0.000000000         0.000000000         0.000000000                
O             1004                                                      
    -1.859131678         9.058276571        -40.87196727                
     0.000000000         0.000000000         0.000000000                
     0.000000000         0.000000000         0.000000000                
O             1005                                                      
    -3.961451555         6.859000389        -34.75700032                
     0.000000000         0.000000000         0.000000000                
     0.000000000         0.000000000         0.000000000                
O             1006                                                      
    -1.859131678         9.058276571        -37.29706352                
     0.000000000         0.000000000         0.000000000                
     0.000000000         0.000000000         0.000000000                
O             1007                                                      
    -7.770586383         9.058276571        -34.75700032                
     0.000000000         0.000000000         0.000000000                
     0.000000000         0.000000000         0.000000000                
O             1008                                                      
    -6.917178908         6.137107902        -37.29706352                
     0.000000000         0.000000000         0.000000000                
     0.000000000         0.000000000         0.000000000                
O             1009                                                      
    -3.961451555         11.25659279        -34.75700032                
     0.000000000         0.000000000         0.000000000                
     0.000000000         0.000000000         0.000000000                
O             1010                                                      
    -5.231483152         9.058276571        -39.08451539                
     0.000000000         0.000000000         0.000000000                
     0.000000000         0.000000000         0.000000000                
O             1011                                                      
     4.559183709         5.348017975        -41.43930565                
     0.000000000         0.000000000         0.000000000                
     0.000000000         0.000000000         0.000000000                
O             1012                                                      
     2.346468039         11.48986390        -41.43930565                
     0.000000000         0.000000000         0.000000000                
     0.000000000         0.000000000         0.000000000                
O             1013                                                      
     11.12149361         3.711280354        -41.43930565                
     0.000000000         0.000000000         0.000000000                
     0.000000000         0.000000000         0.000000000                
O             1014                                                      
     6.908214183        -1.275729583        -41.43930565                
     0.000000000         0.000000000         0.000000000                
     0.000000000         0.000000000         0.000000000                
O             1015                                                      
     6.908214183         1.278733062        -36.72972513                
     0.000000000         0.000000000         0.000000000                
     0.000000000         0.000000000         0.000000000                
O             1016                                                      
     11.12149361        -3.707316910        -36.72972513                
     0.000000000         0.000000000         0.000000000                
     0.000000000         0.000000000         0.000000000                
O             1017                                                      
     8.771503170         7.780565266        -36.72972513                
     0.000000000         0.000000000         0.000000000                
     0.000000000         0.000000000         0.000000000                
O             1018                                                      
     2.346468039         6.625729279        -36.72972513                
     0.000000000         0.000000000         0.000000000                
     0.000000000         0.000000000         0.000000000                
O             1019                                                      
     11.12149361         3.711280354        -36.72972513                
     0.000000000         0.000000000         0.000000000                
     0.000000000         0.000000000         0.000000000                
O             1020                                                      
     6.908214183        -1.275729583        -36.72972513                
     0.000000000         0.000000000         0.000000000                
     0.000000000         0.000000000         0.000000000                
O             1021                                                      
     4.559183709         5.348017975        -36.72972513                
     0.000000000         0.000000000         0.000000000                
     0.000000000         0.000000000         0.000000000                
O             1022                                                      
     2.346468039         11.48986390        -36.72972513                
     0.000000000         0.000000000         0.000000000                
     0.000000000         0.000000000         0.000000000                
O             1023                                                      
     8.771503170         7.780565266        -41.43930565                
     0.000000000         0.000000000         0.000000000                
     0.000000000         0.000000000         0.000000000                
O             1024                                                      
     2.346468039         6.625729279        -41.43930565                
     0.000000000         0.000000000         0.000000000                
     0.000000000         0.000000000         0.000000000                
O             1025                                                      
     6.908214183         1.278733062        -41.43930565                
     0.000000000         0.000000000         0.000000000                
     0.000000000         0.000000000         0.000000000                
O             1026                                                      
     11.12149361        -3.707316910        -41.43930565                
     0.000000000         0.000000000         0.000000000                
     0.000000000         0.000000000         0.000000000                
O             1027                                                      
     4.498706014         7.797844608        -41.13787714                
     0.000000000         0.000000000         0.000000000                
     0.000000000         0.000000000         0.000000000                
O             1028                                                      
     6.680702854         9.058276571        -41.13787714                
     0.000000000         0.000000000         0.000000000                
     0.000000000         0.000000000         0.000000000                
O             1029                                                      
     4.498706014         10.31774857        -41.13787714                
     0.000000000         0.000000000         0.000000000                
     0.000000000         0.000000000         0.000000000                
O             1030                                                      
     11.18197130         1.261453721        -41.13787714                
     0.000000000         0.000000000         0.000000000                
     0.000000000         0.000000000         0.000000000                
O             1031                                                      
     8.999974462        0.1981721563E-02    -41.13787714                
     0.000000000         0.000000000         0.000000000                
     0.000000000         0.000000000         0.000000000                
O             1032                                                      
     11.18197130        -1.258450242        -41.13787714                
     0.000000000         0.000000000         0.000000000                
     0.000000000         0.000000000         0.000000000                
O             1033                                                      
     8.999974462        0.1981721563E-02    -37.03211361                
     0.000000000         0.000000000         0.000000000                
     0.000000000         0.000000000         0.000000000                
O             1034                                                      
     11.18197130         1.261453721        -37.03211361                
     0.000000000         0.000000000         0.000000000                
     0.000000000         0.000000000         0.000000000                
O             1035                                                      
     11.18197130        -1.258450242        -37.03211361                
     0.000000000         0.000000000         0.000000000                
     0.000000000         0.000000000         0.000000000                
O             1036                                                      
     6.680702854         9.058276571        -37.03211361                
     0.000000000         0.000000000         0.000000000                
     0.000000000         0.000000000         0.000000000                
O             1037                                                      
     4.498706014         7.797844608        -37.03211361                
     0.000000000         0.000000000         0.000000000                
     0.000000000         0.000000000         0.000000000                
O             1038                                                      
     4.498706014         10.31774857        -37.03211361                
     0.000000000         0.000000000         0.000000000                
     0.000000000         0.000000000         0.000000000                
O             1039                                                      
     5.432750416         5.143545768        -39.08451539                
     0.000000000         0.000000000         0.000000000                
     0.000000000         0.000000000         0.000000000                
O             1040                                                      
     1.732091455         10.83612881        -39.08451539                
     0.000000000         0.000000000         0.000000000                
     0.000000000         0.000000000         0.000000000                
O             1041                                                      
     10.24792691         3.916712525        -39.08451539                
     0.000000000         0.000000000         0.000000000                
     0.000000000         0.000000000         0.000000000                
O             1042                                                      
     7.167404305        -2.134896839        -39.08451539                
     0.000000000         0.000000000         0.000000000                
     0.000000000         0.000000000         0.000000000                
O             1043                                                      
     7.167404305         2.137900318        -39.08451539                
     0.000000000         0.000000000         0.000000000                
     0.000000000         0.000000000         0.000000000                
O             1044                                                      
     10.24792691        -3.912749081        -39.08451539                
     0.000000000         0.000000000         0.000000000                
     0.000000000         0.000000000         0.000000000                
O             1045                                                      
     8.513273012         6.921398011        -39.08451539                
     0.000000000         0.000000000         0.000000000                
     0.000000000         0.000000000         0.000000000                
O             1046                                                      
     1.732091455         7.279464364        -39.08451539                
     0.000000000         0.000000000         0.000000000                
     0.000000000         0.000000000         0.000000000                
O             1047                                                      
     6.361995001         3.676721671        -40.91612558                
     0.000000000         0.000000000         0.000000000                
     0.000000000         0.000000000         0.000000000                
O             1048                                                      
     9.317722353        -5.379573179        -40.91612558                
     0.000000000         0.000000000         0.000000000                
     0.000000000         0.000000000         0.000000000                
O             1049                                                      
   -0.2562435130E-02     10.76413156        -40.91612558                
     0.000000000         0.000000000         0.000000000                
     0.000000000         0.000000000         0.000000000                
O             1050                                                      
     9.317722353         5.383536621        -40.91612558                
     0.000000000         0.000000000         0.000000000                
     0.000000000         0.000000000         0.000000000                
O             1051                                                      
     6.361995001        -3.672758228        -40.91612558                
     0.000000000         0.000000000         0.000000000                
     0.000000000         0.000000000         0.000000000                
O             1052                                                      
   -0.2562435130E-02     7.351461620        -40.91612558                
     0.000000000         0.000000000         0.000000000                
     0.000000000         0.000000000         0.000000000                
O             1053                                                      
     6.361995001         3.676721671        -37.25290520                
     0.000000000         0.000000000         0.000000000                
     0.000000000         0.000000000         0.000000000                
O             1054                                                      
   -0.2562435130E-02     10.76413156        -37.25290520                
     0.000000000         0.000000000         0.000000000                
     0.000000000         0.000000000         0.000000000                
O             1055                                                      
     9.317722353        -5.379573179        -37.25290520                
     0.000000000         0.000000000         0.000000000                
     0.000000000         0.000000000         0.000000000                
O             1056                                                      
     9.317722353         5.383536621        -37.25290520                
     0.000000000         0.000000000         0.000000000                
     0.000000000         0.000000000         0.000000000                
O             1057                                                      
   -0.2562435130E-02     7.351461620        -37.25290520                
     0.000000000         0.000000000         0.000000000                
     0.000000000         0.000000000         0.000000000                
O             1058                                                      
     6.361995001        -3.672758228        -37.25290520                
     0.000000000         0.000000000         0.000000000                
     0.000000000         0.000000000         0.000000000                
O             1059                                                      
     6.912054037         6.137107902        -40.87196727                
     0.000000000         0.000000000         0.000000000                
     0.000000000         0.000000000         0.000000000                
O             1060                                                      
     1.854006808         9.058276571        -40.87196727                
     0.000000000         0.000000000         0.000000000                
     0.000000000         0.000000000         0.000000000                
O             1061                                                      
     8.768623280         2.922190428        -40.87196727                
     0.000000000         0.000000000         0.000000000                
     0.000000000         0.000000000         0.000000000                
O             1062                                                      
     8.768623280        -2.918226984        -40.87196727                
     0.000000000         0.000000000         0.000000000                
     0.000000000         0.000000000         0.000000000                
O             1063                                                      
     8.768623280         2.922190428        -37.29706352                
     0.000000000         0.000000000         0.000000000                
     0.000000000         0.000000000         0.000000000                
O             1064                                                      
     11.72435063        -2.197294460        -34.75700032                
     0.000000000         0.000000000         0.000000000                
     0.000000000         0.000000000         0.000000000                
O             1065                                                      
     7.915215804        0.1981721563E-02    -34.75700032                
     0.000000000         0.000000000         0.000000000                
     0.000000000         0.000000000         0.000000000                
O             1066                                                      
     8.768623280        -2.918226984        -37.29706352                
     0.000000000         0.000000000         0.000000000                
     0.000000000         0.000000000         0.000000000                
O             1067                                                      
     11.72435063         2.200297940        -34.75700032                
     0.000000000         0.000000000         0.000000000                
     0.000000000         0.000000000         0.000000000                
O             1068                                                      
     6.912054037         6.137107902        -37.29706352                
     0.000000000         0.000000000         0.000000000                
     0.000000000         0.000000000         0.000000000                
O             1069                                                      
     3.956326684         11.25659279        -34.75700032                
     0.000000000         0.000000000         0.000000000                
     0.000000000         0.000000000         0.000000000                
O             1070                                                      
     1.854006808         9.058276571        -37.29706352                
     0.000000000         0.000000000         0.000000000                
     0.000000000         0.000000000         0.000000000                
O             1071                                                      
     7.764501549         9.058276571        -34.75700032                
     0.000000000         0.000000000         0.000000000                
     0.000000000         0.000000000         0.000000000                
O             1072                                                      
     3.956326684         6.859000389        -34.75700032                
     0.000000000         0.000000000         0.000000000                
     0.000000000         0.000000000         0.000000000                
O             1073                                                      
     5.226358282         9.058276571        -39.08451539                
     0.000000000         0.000000000         0.000000000                
     0.000000000         0.000000000         0.000000000                
O             1074                                                      
     10.45431904        0.1981721563E-02    -39.08451539                
     0.000000000         0.000000000         0.000000000                
     0.000000000         0.000000000         0.000000000                
O             1075                                                      
    -11.12661848        -3.707316910        -30.27205125                
     0.000000000         0.000000000         0.000000000                
     0.000000000         0.000000000         0.000000000                
O             1076                                                      
    -6.913339053         1.278733062        -30.27205125                
     0.000000000         0.000000000         0.000000000                
     0.000000000         0.000000000         0.000000000                
O             1077                                                      
    -4.564308579        -5.345014495        -30.27205125                
     0.000000000         0.000000000         0.000000000                
     0.000000000         0.000000000         0.000000000                
O             1078                                                      
    -2.351592909        -11.48686042        -30.27205125                
     0.000000000         0.000000000         0.000000000                
     0.000000000         0.000000000         0.000000000                
O             1079                                                      
    -8.777588004        -7.776601823        -25.56247074                
     0.000000000         0.000000000         0.000000000                
     0.000000000         0.000000000         0.000000000                
O             1080                                                      
    -2.351592909        -6.621765836        -25.56247074                
     0.000000000         0.000000000         0.000000000                
     0.000000000         0.000000000         0.000000000                
O             1081                                                      
    -6.913339053        -1.275729583        -25.56247074                
     0.000000000         0.000000000         0.000000000                
     0.000000000         0.000000000         0.000000000                
O             1082                                                      
    -11.12661848         3.711280354        -25.56247074                
     0.000000000         0.000000000         0.000000000                
     0.000000000         0.000000000         0.000000000                
O             1083                                                      
    -4.564308579        -5.345014495        -25.56247074                
     0.000000000         0.000000000         0.000000000                
     0.000000000         0.000000000         0.000000000                
O             1084                                                      
    -2.351592909        -11.48686042        -25.56247074                
     0.000000000         0.000000000         0.000000000                
     0.000000000         0.000000000         0.000000000                
O             1085                                                      
    -11.12661848        -3.707316910        -25.56247074                
     0.000000000         0.000000000         0.000000000                
     0.000000000         0.000000000         0.000000000                
O             1086                                                      
    -6.913339053         1.278733062        -25.56247074                
     0.000000000         0.000000000         0.000000000                
     0.000000000         0.000000000         0.000000000                
O             1087                                                      
    -6.913339053        -1.275729583        -30.27205125                
     0.000000000         0.000000000         0.000000000                
     0.000000000         0.000000000         0.000000000                
O             1088                                                      
    -11.12661848         3.711280354        -30.27205125                
     0.000000000         0.000000000         0.000000000                
     0.000000000         0.000000000         0.000000000                
O             1089                                                      
    -8.777588004        -7.776601823        -30.27205125                
     0.000000000         0.000000000         0.000000000                
     0.000000000         0.000000000         0.000000000                
O             1090                                                      
    -2.351592909        -6.621765836        -30.27205125                
     0.000000000         0.000000000         0.000000000                
     0.000000000         0.000000000         0.000000000                
O             1091                                                      
    -11.18709617        -1.258450242        -29.97062274                
     0.000000000         0.000000000         0.000000000                
     0.000000000         0.000000000         0.000000000                
O             1092                                                      
    -9.005099333        0.1981721563E-02    -29.97062274                
     0.000000000         0.000000000         0.000000000                
     0.000000000         0.000000000         0.000000000                
O             1093                                                      
    -11.18709617         1.261453721        -29.97062274                
     0.000000000         0.000000000         0.000000000                
     0.000000000         0.000000000         0.000000000                
O             1094                                                      
    -4.503830884        -7.794841128        -29.97062274                
     0.000000000         0.000000000         0.000000000                
     0.000000000         0.000000000         0.000000000                
O             1095                                                      
    -6.685827725        -9.054313127        -29.97062274                
     0.000000000         0.000000000         0.000000000                
     0.000000000         0.000000000         0.000000000                
O             1096                                                      
    -4.503830884        -10.31378513        -29.97062274                
     0.000000000         0.000000000         0.000000000                
     0.000000000         0.000000000         0.000000000                
O             1097                                                      
    -6.685827725        -9.054313127        -25.86389925                
     0.000000000         0.000000000         0.000000000                
     0.000000000         0.000000000         0.000000000                
O             1098                                                      
    -4.503830884        -7.794841128        -25.86389925                
     0.000000000         0.000000000         0.000000000                
     0.000000000         0.000000000         0.000000000                
O             1099                                                      
    -4.503830884        -10.31378513        -25.86389925                
     0.000000000         0.000000000         0.000000000                
     0.000000000         0.000000000         0.000000000                
O             1100                                                      
    -9.005099333        0.1981721563E-02    -25.86389925                
     0.000000000         0.000000000         0.000000000                
     0.000000000         0.000000000         0.000000000                
O             1101                                                      
    -11.18709617        -1.258450242        -25.86389925                
     0.000000000         0.000000000         0.000000000                
     0.000000000         0.000000000         0.000000000                
O             1102                                                      
    -11.18709617         1.261453721        -25.86389925                
     0.000000000         0.000000000         0.000000000                
     0.000000000         0.000000000         0.000000000                
O             1103                                                      
    -10.25305177        -3.912749081        -27.91726100                
     0.000000000         0.000000000         0.000000000                
     0.000000000         0.000000000         0.000000000                
O             1104                                                      
    -7.172529175         2.137900318        -27.91726100                
     0.000000000         0.000000000         0.000000000                
     0.000000000         0.000000000         0.000000000                
O             1105                                                      
    -5.437875286        -5.139582324        -27.91726100                
     0.000000000         0.000000000         0.000000000                
     0.000000000         0.000000000         0.000000000                
O             1106                                                      
    -1.737216325        -10.83312534        -27.91726100                
     0.000000000         0.000000000         0.000000000                
     0.000000000         0.000000000         0.000000000                
O             1107                                                      
    -8.518397882        -6.918394531        -27.91726100                
     0.000000000         0.000000000         0.000000000                
     0.000000000         0.000000000         0.000000000                
O             1108                                                      
    -1.737216325        -7.275500921        -27.91726100                
     0.000000000         0.000000000         0.000000000                
     0.000000000         0.000000000         0.000000000                
O             1109                                                      
    -7.172529175        -2.134896839        -27.91726100                
     0.000000000         0.000000000         0.000000000                
     0.000000000         0.000000000         0.000000000                
O             1110                                                      
    -10.25305177         3.916712525        -27.91726100                
     0.000000000         0.000000000         0.000000000                
     0.000000000         0.000000000         0.000000000                
O             1111                                                      
    -9.323807186        -5.379573179        -29.74887119                
     0.000000000         0.000000000         0.000000000                
     0.000000000         0.000000000         0.000000000                
O             1112                                                      
    -6.367119871        -3.672758228        -29.74887119                
     0.000000000         0.000000000         0.000000000                
     0.000000000         0.000000000         0.000000000                
O             1113                                                      
    -9.323807186        -5.379573179        -26.08565080                
     0.000000000         0.000000000         0.000000000                
     0.000000000         0.000000000         0.000000000                
O             1114                                                      
    -6.367119871        -3.672758228        -26.08565080                
     0.000000000         0.000000000         0.000000000                
     0.000000000         0.000000000         0.000000000                
O             1115                                                      
    -8.773748151        -2.918226984        -29.70471287                
     0.000000000         0.000000000         0.000000000                
     0.000000000         0.000000000         0.000000000                
O             1116                                                      
    -11.72947550         2.200297940        -32.24477606                
     0.000000000         0.000000000         0.000000000                
     0.000000000         0.000000000         0.000000000                
O             1117                                                      
    -8.773748151         2.922190428        -29.70471287                
     0.000000000         0.000000000         0.000000000                
     0.000000000         0.000000000         0.000000000                
O             1118                                                      
    -11.72947550        -2.197294460        -32.24477606                
     0.000000000         0.000000000         0.000000000                
     0.000000000         0.000000000         0.000000000                
O             1119                                                      
    -7.920340675        0.1981721563E-02    -32.24477606                
     0.000000000         0.000000000         0.000000000                
     0.000000000         0.000000000         0.000000000                
O             1120                                                      
    -6.917178908        -6.134104421        -29.70471287                
     0.000000000         0.000000000         0.000000000                
     0.000000000         0.000000000         0.000000000                
O             1121                                                      
    -3.961451555        -11.25358931        -32.24477606                
     0.000000000         0.000000000         0.000000000                
     0.000000000         0.000000000         0.000000000                
O             1122                                                      
    -3.961451555        -6.855036946        -32.24477606                
     0.000000000         0.000000000         0.000000000                
     0.000000000         0.000000000         0.000000000                
O             1123                                                      
    -1.859131678        -9.054313127        -29.70471287                
     0.000000000         0.000000000         0.000000000                
     0.000000000         0.000000000         0.000000000                
O             1124                                                      
    -7.770586383        -9.054313127        -32.24477606                
     0.000000000         0.000000000         0.000000000                
     0.000000000         0.000000000         0.000000000                
O             1125                                                      
    -6.917178908        -6.134104421        -26.12980911                
     0.000000000         0.000000000         0.000000000                
     0.000000000         0.000000000         0.000000000                
O             1126                                                      
    -3.961451555        -11.25358931        -23.58974592                
     0.000000000         0.000000000         0.000000000                
     0.000000000         0.000000000         0.000000000                
O             1127                                                      
    -1.859131678        -9.054313127        -26.12980911                
     0.000000000         0.000000000         0.000000000                
     0.000000000         0.000000000         0.000000000                
O             1128                                                      
    -7.770586383        -9.054313127        -23.58974592                
     0.000000000         0.000000000         0.000000000                
     0.000000000         0.000000000         0.000000000                
O             1129                                                      
    -3.961451555        -6.855036946        -23.58974592                
     0.000000000         0.000000000         0.000000000                
     0.000000000         0.000000000         0.000000000                
O             1130                                                      
    -8.773748151        -2.918226984        -26.12980911                
     0.000000000         0.000000000         0.000000000                
     0.000000000         0.000000000         0.000000000                
O             1131                                                      
    -11.72947550         2.200297940        -23.58974592                
     0.000000000         0.000000000         0.000000000                
     0.000000000         0.000000000         0.000000000                
O             1132                                                      
    -7.920340675        0.1981721563E-02    -23.58974592                
     0.000000000         0.000000000         0.000000000                
     0.000000000         0.000000000         0.000000000                
O             1133                                                      
    -8.773748151         2.922190428        -26.12980911                
     0.000000000         0.000000000         0.000000000                
     0.000000000         0.000000000         0.000000000                
O             1134                                                      
    -11.72947550        -2.197294460        -23.58974592                
     0.000000000         0.000000000         0.000000000                
     0.000000000         0.000000000         0.000000000                
O             1135                                                      
    -10.45944391        0.1981721563E-02    -27.91726100                
     0.000000000         0.000000000         0.000000000                
     0.000000000         0.000000000         0.000000000                
O             1136                                                      
    -5.231483152        -9.054313127        -27.91726100                
     0.000000000         0.000000000         0.000000000                
     0.000000000         0.000000000         0.000000000                
O             1137                                                      
    -9.738511382         1.250894123        -33.50136817                
     0.000000000         0.000000000         0.000000000                
     0.000000000         0.000000000         0.000000000                
O             1138                                                      
    -11.90226892        0.1981721563E-02    -33.50136817                
     0.000000000         0.000000000         0.000000000                
     0.000000000         0.000000000         0.000000000                
O             1139                                                      
    -9.738511382        -1.246930680        -33.50136817                
     0.000000000         0.000000000         0.000000000                
     0.000000000         0.000000000         0.000000000                
O             1140                                                      
    -5.952415676        -10.30322553        -33.50136817                
     0.000000000         0.000000000         0.000000000                
     0.000000000         0.000000000         0.000000000                
O             1141                                                      
    -3.789618104        -9.054313127        -33.50136817                
     0.000000000         0.000000000         0.000000000                
     0.000000000         0.000000000         0.000000000                
O             1142                                                      
    -5.952415676        -7.805400726        -33.50136817                
     0.000000000         0.000000000         0.000000000                
     0.000000000         0.000000000         0.000000000                
O             1143                                                      
     8.771503170        -7.776601823        -30.27205125                
     0.000000000         0.000000000         0.000000000                
     0.000000000         0.000000000         0.000000000                
O             1144                                                      
     2.346468039        -6.621765836        -30.27205125                
     0.000000000         0.000000000         0.000000000                
     0.000000000         0.000000000         0.000000000                
O             1145                                                      
     2.346468039        -11.48686042        -25.56247074                
     0.000000000         0.000000000         0.000000000                
     0.000000000         0.000000000         0.000000000                
O             1146                                                      
     4.559183709        -5.345014495        -25.56247074                
     0.000000000         0.000000000         0.000000000                
     0.000000000         0.000000000         0.000000000                
O             1147                                                      
     8.771503170        -7.776601823        -25.56247074                
     0.000000000         0.000000000         0.000000000                
     0.000000000         0.000000000         0.000000000                
O             1148                                                      
     2.346468039        -6.621765836        -25.56247074                
     0.000000000         0.000000000         0.000000000                
     0.000000000         0.000000000         0.000000000                
O             1149                                                      
     2.346468039        -11.48686042        -30.27205125                
     0.000000000         0.000000000         0.000000000                
     0.000000000         0.000000000         0.000000000                
O             1150                                                      
     4.559183709        -5.345014495        -30.27205125                
     0.000000000         0.000000000         0.000000000                
     0.000000000         0.000000000         0.000000000                
O             1151                                                      
     4.498706014        -10.31378513        -29.97062274                
     0.000000000         0.000000000         0.000000000                
     0.000000000         0.000000000         0.000000000                
O             1152                                                      
     6.680702854        -9.054313127        -29.97062274                
     0.000000000         0.000000000         0.000000000                
     0.000000000         0.000000000         0.000000000                
O             1153                                                      
     4.498706014        -7.794841128        -29.97062274                
     0.000000000         0.000000000         0.000000000                
     0.000000000         0.000000000         0.000000000                
O             1154                                                      
     6.680702854        -9.054313127        -25.86389925                
     0.000000000         0.000000000         0.000000000                
     0.000000000         0.000000000         0.000000000                
O             1155                                                      
     4.498706014        -10.31378513        -25.86389925                
     0.000000000         0.000000000         0.000000000                
     0.000000000         0.000000000         0.000000000                
O             1156                                                      
     4.498706014        -7.794841128        -25.86389925                
     0.000000000         0.000000000         0.000000000                
     0.000000000         0.000000000         0.000000000                
O             1157                                                      
     8.513273012        -6.918394531        -27.91726100                
     0.000000000         0.000000000         0.000000000                
     0.000000000         0.000000000         0.000000000                
O             1158                                                      
     1.732091455        -7.275500921        -27.91726100                
     0.000000000         0.000000000         0.000000000                
     0.000000000         0.000000000         0.000000000                
O             1159                                                      
     1.732091455        -10.83312534        -27.91726100                
     0.000000000         0.000000000         0.000000000                
     0.000000000         0.000000000         0.000000000                
O             1160                                                      
     5.432750416        -5.139582324        -27.91726100                
     0.000000000         0.000000000         0.000000000                
     0.000000000         0.000000000         0.000000000                
O             1161                                                      
   -0.2562435130E-02    -7.347498177        -29.74887119                
     0.000000000         0.000000000         0.000000000                
     0.000000000         0.000000000         0.000000000                
O             1162                                                      
   -0.2562435130E-02    -10.76112808        -29.74887119                
     0.000000000         0.000000000         0.000000000                
     0.000000000         0.000000000         0.000000000                
O             1163                                                      
   -0.2562435130E-02    -7.347498177        -26.08565080                
     0.000000000         0.000000000         0.000000000                
     0.000000000         0.000000000         0.000000000                
O             1164                                                      
   -0.2562435130E-02    -10.76112808        -26.08565080                
     0.000000000         0.000000000         0.000000000                
     0.000000000         0.000000000         0.000000000                
O             1165                                                      
     3.956326684        -6.855036946        -32.24477606                
     0.000000000         0.000000000         0.000000000                
     0.000000000         0.000000000         0.000000000                
O             1166                                                      
     6.912054037        -6.134104421        -29.70471287                
     0.000000000         0.000000000         0.000000000                
     0.000000000         0.000000000         0.000000000                
O             1167                                                      
     3.956326684        -11.25358931        -32.24477606                
     0.000000000         0.000000000         0.000000000                
     0.000000000         0.000000000         0.000000000                
O             1168                                                      
     1.854006808        -9.054313127        -29.70471287                
     0.000000000         0.000000000         0.000000000                
     0.000000000         0.000000000         0.000000000                
O             1169                                                      
     7.764501549        -9.054313127        -32.24477606                
     0.000000000         0.000000000         0.000000000                
     0.000000000         0.000000000         0.000000000                
O             1170                                                      
     3.956326684        -6.855036946        -23.58974592                
     0.000000000         0.000000000         0.000000000                
     0.000000000         0.000000000         0.000000000                
O             1171                                                      
     1.854006808        -9.054313127        -26.12980911                
     0.000000000         0.000000000         0.000000000                
     0.000000000         0.000000000         0.000000000                
O             1172                                                      
     7.764501549        -9.054313127        -23.58974592                
     0.000000000         0.000000000         0.000000000                
     0.000000000         0.000000000         0.000000000                
O             1173                                                      
     6.912054037        -6.134104421        -26.12980911                
     0.000000000         0.000000000         0.000000000                
     0.000000000         0.000000000         0.000000000                
O             1174                                                      
     3.956326684        -11.25358931        -23.58974592                
     0.000000000         0.000000000         0.000000000                
     0.000000000         0.000000000         0.000000000                
O             1175                                                      
     5.226358282        -9.054313127        -27.91726100                
     0.000000000         0.000000000         0.000000000                
     0.000000000         0.000000000         0.000000000                
O             1176                                                      
     5.947290806        -7.805400726        -33.50136817                
     0.000000000         0.000000000         0.000000000                
     0.000000000         0.000000000         0.000000000                
O             1177                                                      
     3.783533271        -9.054313127        -33.50136817                
     0.000000000         0.000000000         0.000000000                
     0.000000000         0.000000000         0.000000000                
O             1178                                                      
     5.947290806        -10.30322553        -33.50136817                
     0.000000000         0.000000000         0.000000000                
     0.000000000         0.000000000         0.000000000                
O             1179                                                      
    -8.777588004         7.780565266        -30.27205125                
     0.000000000         0.000000000         0.000000000                
     0.000000000         0.000000000         0.000000000                
O             1180                                                      
    -2.351592909         6.625729279        -30.27205125                
     0.000000000         0.000000000         0.000000000                
     0.000000000         0.000000000         0.000000000                
O             1181                                                      
    -2.351592909         11.48986390        -25.56247074                
     0.000000000         0.000000000         0.000000000                
     0.000000000         0.000000000         0.000000000                
O             1182                                                      
    -4.564308579         5.348017975        -25.56247074                
     0.000000000         0.000000000         0.000000000                
     0.000000000         0.000000000         0.000000000                
O             1183                                                      
    -8.777588004         7.780565266        -25.56247074                
     0.000000000         0.000000000         0.000000000                
     0.000000000         0.000000000         0.000000000                
O             1184                                                      
    -2.351592909         6.625729279        -25.56247074                
     0.000000000         0.000000000         0.000000000                
     0.000000000         0.000000000         0.000000000                
O             1185                                                      
    -2.351592909         11.48986390        -30.27205125                
     0.000000000         0.000000000         0.000000000                
     0.000000000         0.000000000         0.000000000                
O             1186                                                      
    -4.564308579         5.348017975        -30.27205125                
     0.000000000         0.000000000         0.000000000                
     0.000000000         0.000000000         0.000000000                
O             1187                                                      
    -4.503830884         10.31774857        -29.97062274                
     0.000000000         0.000000000         0.000000000                
     0.000000000         0.000000000         0.000000000                
O             1188                                                      
    -6.685827725         9.058276571        -29.97062274                
     0.000000000         0.000000000         0.000000000                
     0.000000000         0.000000000         0.000000000                
O             1189                                                      
    -4.503830884         7.797844608        -29.97062274                
     0.000000000         0.000000000         0.000000000                
     0.000000000         0.000000000         0.000000000                
O             1190                                                      
    -6.685827725         9.058276571        -25.86389925                
     0.000000000         0.000000000         0.000000000                
     0.000000000         0.000000000         0.000000000                
O             1191                                                      
    -4.503830884         10.31774857        -25.86389925                
     0.000000000         0.000000000         0.000000000                
     0.000000000         0.000000000         0.000000000                
O             1192                                                      
    -4.503830884         7.797844608        -25.86389925                
     0.000000000         0.000000000         0.000000000                
     0.000000000         0.000000000         0.000000000                
O             1193                                                      
    -8.518397882         6.921398011        -27.91726100                
     0.000000000         0.000000000         0.000000000                
     0.000000000         0.000000000         0.000000000                
O             1194                                                      
    -1.737216325         7.279464364        -27.91726100                
     0.000000000         0.000000000         0.000000000                
     0.000000000         0.000000000         0.000000000                
O             1195                                                      
    -1.737216325         10.83612881        -27.91726100                
     0.000000000         0.000000000         0.000000000                
     0.000000000         0.000000000         0.000000000                
O             1196                                                      
    -5.437875286         5.143545768        -27.91726100                
     0.000000000         0.000000000         0.000000000                
     0.000000000         0.000000000         0.000000000                
O             1197                                                      
    -6.367119871         3.676721671        -29.74887119                
     0.000000000         0.000000000         0.000000000                
     0.000000000         0.000000000         0.000000000                
O             1198                                                      
    -9.323807186         5.383536621        -29.74887119                
     0.000000000         0.000000000         0.000000000                
     0.000000000         0.000000000         0.000000000                
O             1199                                                      
    -6.367119871         3.676721671        -26.08565080                
     0.000000000         0.000000000         0.000000000                
     0.000000000         0.000000000         0.000000000                
O             1200                                                      
    -9.323807186         5.383536621        -26.08565080                
     0.000000000         0.000000000         0.000000000                
     0.000000000         0.000000000         0.000000000                
O             1201                                                      
    -3.961451555         6.859000389        -32.24477606                
     0.000000000         0.000000000         0.000000000                
     0.000000000         0.000000000         0.000000000                
O             1202                                                      
    -6.917178908         6.137107902        -29.70471287                
     0.000000000         0.000000000         0.000000000                
     0.000000000         0.000000000         0.000000000                
O             1203                                                      
    -3.961451555         11.25659279        -32.24477606                
     0.000000000         0.000000000         0.000000000                
     0.000000000         0.000000000         0.000000000                
O             1204                                                      
    -1.859131678         9.058276571        -29.70471287                
     0.000000000         0.000000000         0.000000000                
     0.000000000         0.000000000         0.000000000                
O             1205                                                      
    -7.770586383         9.058276571        -32.24477606                
     0.000000000         0.000000000         0.000000000                
     0.000000000         0.000000000         0.000000000                
O             1206                                                      
    -3.961451555         6.859000389        -23.58974592                
     0.000000000         0.000000000         0.000000000                
     0.000000000         0.000000000         0.000000000                
O             1207                                                      
    -1.859131678         9.058276571        -26.12980911                
     0.000000000         0.000000000         0.000000000                
     0.000000000         0.000000000         0.000000000                
O             1208                                                      
    -7.770586383         9.058276571        -23.58974592                
     0.000000000         0.000000000         0.000000000                
     0.000000000         0.000000000         0.000000000                
O             1209                                                      
    -6.917178908         6.137107902        -26.12980911                
     0.000000000         0.000000000         0.000000000                
     0.000000000         0.000000000         0.000000000                
O             1210                                                      
    -3.961451555         11.25659279        -23.58974592                
     0.000000000         0.000000000         0.000000000                
     0.000000000         0.000000000         0.000000000                
O             1211                                                      
    -5.231483152         9.058276571        -27.91726100                
     0.000000000         0.000000000         0.000000000                
     0.000000000         0.000000000         0.000000000                
O             1212                                                      
    -5.952415676         7.809364169        -33.50136817                
     0.000000000         0.000000000         0.000000000                
     0.000000000         0.000000000         0.000000000                
O             1213                                                      
    -3.789618104         9.058276571        -33.50136817                
     0.000000000         0.000000000         0.000000000                
     0.000000000         0.000000000         0.000000000                
O             1214                                                      
    -5.952415676         10.30718898        -33.50136817                
     0.000000000         0.000000000         0.000000000                
     0.000000000         0.000000000         0.000000000                
O             1215                                                      
     4.559183709         5.348017975        -30.27205125                
     0.000000000         0.000000000         0.000000000                
     0.000000000         0.000000000         0.000000000                
O             1216                                                      
     2.346468039         11.48986390        -30.27205125                
     0.000000000         0.000000000         0.000000000                
     0.000000000         0.000000000         0.000000000                
O             1217                                                      
     11.12149361         3.711280354        -30.27205125                
     0.000000000         0.000000000         0.000000000                
     0.000000000         0.000000000         0.000000000                
O             1218                                                      
     6.908214183        -1.275729583        -30.27205125                
     0.000000000         0.000000000         0.000000000                
     0.000000000         0.000000000         0.000000000                
O             1219                                                      
     6.908214183         1.278733062        -25.56247074                
     0.000000000         0.000000000         0.000000000                
     0.000000000         0.000000000         0.000000000                
O             1220                                                      
     11.12149361        -3.707316910        -25.56247074                
     0.000000000         0.000000000         0.000000000                
     0.000000000         0.000000000         0.000000000                
O             1221                                                      
     8.771503170         7.780565266        -25.56247074                
     0.000000000         0.000000000         0.000000000                
     0.000000000         0.000000000         0.000000000                
O             1222                                                      
     2.346468039         6.625729279        -25.56247074                
     0.000000000         0.000000000         0.000000000                
     0.000000000         0.000000000         0.000000000                
O             1223                                                      
     11.12149361         3.711280354        -25.56247074                
     0.000000000         0.000000000         0.000000000                
     0.000000000         0.000000000         0.000000000                
O             1224                                                      
     6.908214183        -1.275729583        -25.56247074                
     0.000000000         0.000000000         0.000000000                
     0.000000000         0.000000000         0.000000000                
O             1225                                                      
     4.559183709         5.348017975        -25.56247074                
     0.000000000         0.000000000         0.000000000                
     0.000000000         0.000000000         0.000000000                
O             1226                                                      
     2.346468039         11.48986390        -25.56247074                
     0.000000000         0.000000000         0.000000000                
     0.000000000         0.000000000         0.000000000                
O             1227                                                      
     8.771503170         7.780565266        -30.27205125                
     0.000000000         0.000000000         0.000000000                
     0.000000000         0.000000000         0.000000000                
O             1228                                                      
     2.346468039         6.625729279        -30.27205125                
     0.000000000         0.000000000         0.000000000                
     0.000000000         0.000000000         0.000000000                
O             1229                                                      
     6.908214183         1.278733062        -30.27205125                
     0.000000000         0.000000000         0.000000000                
     0.000000000         0.000000000         0.000000000                
O             1230                                                      
     11.12149361        -3.707316910        -30.27205125                
     0.000000000         0.000000000         0.000000000                
     0.000000000         0.000000000         0.000000000                
O             1231                                                      
     4.498706014         7.797844608        -29.97062274                
     0.000000000         0.000000000         0.000000000                
     0.000000000         0.000000000         0.000000000                
O             1232                                                      
     6.680702854         9.058276571        -29.97062274                
     0.000000000         0.000000000         0.000000000                
     0.000000000         0.000000000         0.000000000                
O             1233                                                      
     4.498706014         10.31774857        -29.97062274                
     0.000000000         0.000000000         0.000000000                
     0.000000000         0.000000000         0.000000000                
O             1234                                                      
     11.18197130         1.261453721        -29.97062274                
     0.000000000         0.000000000         0.000000000                
     0.000000000         0.000000000         0.000000000                
O             1235                                                      
     8.999974462        0.1981721563E-02    -29.97062274                
     0.000000000         0.000000000         0.000000000                
     0.000000000         0.000000000         0.000000000                
O             1236                                                      
     11.18197130        -1.258450242        -29.97062274                
     0.000000000         0.000000000         0.000000000                
     0.000000000         0.000000000         0.000000000                
O             1237                                                      
     8.999974462        0.1981721563E-02    -25.86389925                
     0.000000000         0.000000000         0.000000000                
     0.000000000         0.000000000         0.000000000                
O             1238                                                      
     11.18197130         1.261453721        -25.86389925                
     0.000000000         0.000000000         0.000000000                
     0.000000000         0.000000000         0.000000000                
O             1239                                                      
     11.18197130        -1.258450242        -25.86389925                
     0.000000000         0.000000000         0.000000000                
     0.000000000         0.000000000         0.000000000                
O             1240                                                      
     6.680702854         9.058276571        -25.86389925                
     0.000000000         0.000000000         0.000000000                
     0.000000000         0.000000000         0.000000000                
O             1241                                                      
     4.498706014         7.797844608        -25.86389925                
     0.000000000         0.000000000         0.000000000                
     0.000000000         0.000000000         0.000000000                
O             1242                                                      
     4.498706014         10.31774857        -25.86389925                
     0.000000000         0.000000000         0.000000000                
     0.000000000         0.000000000         0.000000000                
O             1243                                                      
     5.432750416         5.143545768        -27.91726100                
     0.000000000         0.000000000         0.000000000                
     0.000000000         0.000000000         0.000000000                
O             1244                                                      
     1.732091455         10.83612881        -27.91726100                
     0.000000000         0.000000000         0.000000000                
     0.000000000         0.000000000         0.000000000                
O             1245                                                      
     10.24792691         3.916712525        -27.91726100                
     0.000000000         0.000000000         0.000000000                
     0.000000000         0.000000000         0.000000000                
O             1246                                                      
     7.167404305        -2.134896839        -27.91726100                
     0.000000000         0.000000000         0.000000000                
     0.000000000         0.000000000         0.000000000                
O             1247                                                      
     7.167404305         2.137900318        -27.91726100                
     0.000000000         0.000000000         0.000000000                
     0.000000000         0.000000000         0.000000000                
O             1248                                                      
     10.24792691        -3.912749081        -27.91726100                
     0.000000000         0.000000000         0.000000000                
     0.000000000         0.000000000         0.000000000                
O             1249                                                      
     8.513273012         6.921398011        -27.91726100                
     0.000000000         0.000000000         0.000000000                
     0.000000000         0.000000000         0.000000000                
O             1250                                                      
     1.732091455         7.279464364        -27.91726100                
     0.000000000         0.000000000         0.000000000                
     0.000000000         0.000000000         0.000000000                
O             1251                                                      
     6.361995001         3.676721671        -29.74887119                
     0.000000000         0.000000000         0.000000000                
     0.000000000         0.000000000         0.000000000                
O             1252                                                      
     9.317722353        -5.379573179        -29.74887119                
     0.000000000         0.000000000         0.000000000                
     0.000000000         0.000000000         0.000000000                
O             1253                                                      
   -0.2562435130E-02     10.76413156        -29.74887119                
     0.000000000         0.000000000         0.000000000                
     0.000000000         0.000000000         0.000000000                
O             1254                                                      
     9.317722353         5.383536621        -29.74887119                
     0.000000000         0.000000000         0.000000000                
     0.000000000         0.000000000         0.000000000                
O             1255                                                      
     6.361995001        -3.672758228        -29.74887119                
     0.000000000         0.000000000         0.000000000                
     0.000000000         0.000000000         0.000000000                
O             1256                                                      
   -0.2562435130E-02     7.351461620        -29.74887119                
     0.000000000         0.000000000         0.000000000                
     0.000000000         0.000000000         0.000000000                
O             1257                                                      
     6.361995001         3.676721671        -26.08565080                
     0.000000000         0.000000000         0.000000000                
     0.000000000         0.000000000         0.000000000                
O             1258                                                      
   -0.2562435130E-02     10.76413156        -26.08565080                
     0.000000000         0.000000000         0.000000000                
     0.000000000         0.000000000         0.000000000                
O             1259                                                      
     9.317722353        -5.379573179        -26.08565080                
     0.000000000         0.000000000         0.000000000                
     0.000000000         0.000000000         0.000000000                
O             1260                                                      
     9.317722353         5.383536621        -26.08565080                
     0.000000000         0.000000000         0.000000000                
     0.000000000         0.000000000         0.000000000                
O             1261                                                      
   -0.2562435130E-02     7.351461620        -26.08565080                
     0.000000000         0.000000000         0.000000000                
     0.000000000         0.000000000         0.000000000                
O             1262                                                      
     6.361995001        -3.672758228        -26.08565080                
     0.000000000         0.000000000         0.000000000                
     0.000000000         0.000000000         0.000000000                
O             1263                                                      
     6.912054037         6.137107902        -29.70471287                
     0.000000000         0.000000000         0.000000000                
     0.000000000         0.000000000         0.000000000                
O             1264                                                      
     3.956326684         11.25659279        -32.24477606                
     0.000000000         0.000000000         0.000000000                
     0.000000000         0.000000000         0.000000000                
O             1265                                                      
     3.956326684         6.859000389        -32.24477606                
     0.000000000         0.000000000         0.000000000                
     0.000000000         0.000000000         0.000000000                
O             1266                                                      
     1.854006808         9.058276571        -29.70471287                
     0.000000000         0.000000000         0.000000000                
     0.000000000         0.000000000         0.000000000                
O             1267                                                      
     7.764501549         9.058276571        -32.24477606                
     0.000000000         0.000000000         0.000000000                
     0.000000000         0.000000000         0.000000000                
O             1268                                                      
     8.768623280         2.922190428        -29.70471287                
     0.000000000         0.000000000         0.000000000                
     0.000000000         0.000000000         0.000000000                
O             1269                                                      
     11.72435063        -2.197294460        -32.24477606                
     0.000000000         0.000000000         0.000000000                
     0.000000000         0.000000000         0.000000000                
O             1270                                                      
     8.768623280        -2.918226984        -29.70471287                
     0.000000000         0.000000000         0.000000000                
     0.000000000         0.000000000         0.000000000                
O             1271                                                      
     11.72435063         2.200297940        -32.24477606                
     0.000000000         0.000000000         0.000000000                
     0.000000000         0.000000000         0.000000000                
O             1272                                                      
     7.915215804        0.1981721563E-02    -32.24477606                
     0.000000000         0.000000000         0.000000000                
     0.000000000         0.000000000         0.000000000                
O             1273                                                      
     8.768623280         2.922190428        -26.12980911                
     0.000000000         0.000000000         0.000000000                
     0.000000000         0.000000000         0.000000000                
O             1274                                                      
     11.72435063        -2.197294460        -23.58974592                
     0.000000000         0.000000000         0.000000000                
     0.000000000         0.000000000         0.000000000                
O             1275                                                      
     7.915215804        0.1981721563E-02    -23.58974592                
     0.000000000         0.000000000         0.000000000                
     0.000000000         0.000000000         0.000000000                
O             1276                                                      
     8.768623280        -2.918226984        -26.12980911                
     0.000000000         0.000000000         0.000000000                
     0.000000000         0.000000000         0.000000000                
O             1277                                                      
     11.72435063         2.200297940        -23.58974592                
     0.000000000         0.000000000         0.000000000                
     0.000000000         0.000000000         0.000000000                
O             1278                                                      
     6.912054037         6.137107902        -26.12980911                
     0.000000000         0.000000000         0.000000000                
     0.000000000         0.000000000         0.000000000                
O             1279                                                      
     3.956326684         11.25659279        -23.58974592                
     0.000000000         0.000000000         0.000000000                
     0.000000000         0.000000000         0.000000000                
O             1280                                                      
     1.854006808         9.058276571        -26.12980911                
     0.000000000         0.000000000         0.000000000                
     0.000000000         0.000000000         0.000000000                
O             1281                                                      
     7.764501549         9.058276571        -23.58974592                
     0.000000000         0.000000000         0.000000000                
     0.000000000         0.000000000         0.000000000                
O             1282                                                      
     3.956326684         6.859000389        -23.58974592                
     0.000000000         0.000000000         0.000000000                
     0.000000000         0.000000000         0.000000000                
O             1283                                                      
     5.226358282         9.058276571        -27.91726100                
     0.000000000         0.000000000         0.000000000                
     0.000000000         0.000000000         0.000000000                
O             1284                                                      
     10.45431904        0.1981721563E-02    -27.91726100                
     0.000000000         0.000000000         0.000000000                
     0.000000000         0.000000000         0.000000000                
O             1285                                                      
     5.947290806         10.30718898        -33.50136817                
     0.000000000         0.000000000         0.000000000                
     0.000000000         0.000000000         0.000000000                
O             1286                                                      
     3.783533271         9.058276571        -33.50136817                
     0.000000000         0.000000000         0.000000000                
     0.000000000         0.000000000         0.000000000                
O             1287                                                      
     5.947290806         7.809364169        -33.50136817                
     0.000000000         0.000000000         0.000000000                
     0.000000000         0.000000000         0.000000000                
O             1288                                                      
     9.733386512        -1.246930680        -33.50136817                
     0.000000000         0.000000000         0.000000000                
     0.000000000         0.000000000         0.000000000                
O             1289                                                      
     11.89618408        0.1981721563E-02    -33.50136817                
     0.000000000         0.000000000         0.000000000                
     0.000000000         0.000000000         0.000000000                
O             1290                                                      
     9.733386512         1.250894123        -33.50136817                
     0.000000000         0.000000000         0.000000000                
     0.000000000         0.000000000         0.000000000                
O             1291                                                      
    -11.12661848        -3.707316910        -19.10479685                
     0.000000000         0.000000000         0.000000000                
     0.000000000         0.000000000         0.000000000                
O             1292                                                      
    -6.913339053         1.278733062        -19.10479685                
     0.000000000         0.000000000         0.000000000                
     0.000000000         0.000000000         0.000000000                
O             1293                                                      
    -4.564308579        -5.345014495        -19.10479685                
     0.000000000         0.000000000         0.000000000                
     0.000000000         0.000000000         0.000000000                
O             1294                                                      
    -2.351592909        -11.48686042        -19.10479685                
     0.000000000         0.000000000         0.000000000                
     0.000000000         0.000000000         0.000000000                
O             1295                                                      
    -8.777588004        -7.776601823        -14.39521634                
     0.000000000         0.000000000         0.000000000                
     0.000000000         0.000000000         0.000000000                
O             1296                                                      
    -2.351592909        -6.621765836        -14.39521634                
     0.000000000         0.000000000         0.000000000                
     0.000000000         0.000000000         0.000000000                
O             1297                                                      
    -6.913339053        -1.275729583        -14.39521634                
     0.000000000         0.000000000         0.000000000                
     0.000000000         0.000000000         0.000000000                
O             1298                                                      
    -11.12661848         3.711280354        -14.39521634                
     0.000000000         0.000000000         0.000000000                
     0.000000000         0.000000000         0.000000000                
O             1299                                                      
    -4.564308579        -5.345014495        -14.39521634                
     0.000000000         0.000000000         0.000000000                
     0.000000000         0.000000000         0.000000000                
O             1300                                                      
    -2.351592909        -11.48686042        -14.39521634                
     0.000000000         0.000000000         0.000000000                
     0.000000000         0.000000000         0.000000000                
O             1301                                                      
    -11.12661848        -3.707316910        -14.39521634                
     0.000000000         0.000000000         0.000000000                
     0.000000000         0.000000000         0.000000000                
O             1302                                                      
    -6.913339053         1.278733062        -14.39521634                
     0.000000000         0.000000000         0.000000000                
     0.000000000         0.000000000         0.000000000                
O             1303                                                      
    -6.913339053        -1.275729583        -19.10479685                
     0.000000000         0.000000000         0.000000000                
     0.000000000         0.000000000         0.000000000                
O             1304                                                      
    -11.12661848         3.711280354        -19.10479685                
     0.000000000         0.000000000         0.000000000                
     0.000000000         0.000000000         0.000000000                
O             1305                                                      
    -8.777588004        -7.776601823        -19.10479685                
     0.000000000         0.000000000         0.000000000                
     0.000000000         0.000000000         0.000000000                
O             1306                                                      
    -2.351592909        -6.621765836        -19.10479685                
     0.000000000         0.000000000         0.000000000                
     0.000000000         0.000000000         0.000000000                
O             1307                                                      
    -11.18709617        -1.258450242        -18.80336834                
     0.000000000         0.000000000         0.000000000                
     0.000000000         0.000000000         0.000000000                
O             1308                                                      
    -9.005099333        0.1981721563E-02    -18.80336834                
     0.000000000         0.000000000         0.000000000                
     0.000000000         0.000000000         0.000000000                
O             1309                                                      
    -11.18709617         1.261453721        -18.80336834                
     0.000000000         0.000000000         0.000000000                
     0.000000000         0.000000000         0.000000000                
O             1310                                                      
    -4.503830884        -7.794841128        -18.80336834                
     0.000000000         0.000000000         0.000000000                
     0.000000000         0.000000000         0.000000000                
O             1311                                                      
    -6.685827725        -9.054313127        -18.80336834                
     0.000000000         0.000000000         0.000000000                
     0.000000000         0.000000000         0.000000000                
O             1312                                                      
    -4.503830884        -10.31378513        -18.80336834                
     0.000000000         0.000000000         0.000000000                
     0.000000000         0.000000000         0.000000000                
O             1313                                                      
    -6.685827725        -9.054313127        -14.69664485                
     0.000000000         0.000000000         0.000000000                
     0.000000000         0.000000000         0.000000000                
O             1314                                                      
    -4.503830884        -7.794841128        -14.69664485                
     0.000000000         0.000000000         0.000000000                
     0.000000000         0.000000000         0.000000000                
O             1315                                                      
    -4.503830884        -10.31378513        -14.69664485                
     0.000000000         0.000000000         0.000000000                
     0.000000000         0.000000000         0.000000000                
O             1316                                                      
    -9.005099333        0.1981721563E-02    -14.69664485                
     0.000000000         0.000000000         0.000000000                
     0.000000000         0.000000000         0.000000000                
O             1317                                                      
    -11.18709617        -1.258450242        -14.69664485                
     0.000000000         0.000000000         0.000000000                
     0.000000000         0.000000000         0.000000000                
O             1318                                                      
    -11.18709617         1.261453721        -14.69664485                
     0.000000000         0.000000000         0.000000000                
     0.000000000         0.000000000         0.000000000                
O             1319                                                      
    -10.25305177        -3.912749081        -16.75000659                
     0.000000000         0.000000000         0.000000000                
     0.000000000         0.000000000         0.000000000                
O             1320                                                      
    -7.172529175         2.137900318        -16.75000659                
     0.000000000         0.000000000         0.000000000                
     0.000000000         0.000000000         0.000000000                
O             1321                                                      
    -5.437875286        -5.139582324        -16.75000659                
     0.000000000         0.000000000         0.000000000                
     0.000000000         0.000000000         0.000000000                
O             1322                                                      
    -1.737216325        -10.83312534        -16.75000659                
     0.000000000         0.000000000         0.000000000                
     0.000000000         0.000000000         0.000000000                
O             1323                                                      
    -8.518397882        -6.918394531        -16.75000659                
     0.000000000         0.000000000         0.000000000                
     0.000000000         0.000000000         0.000000000                
O             1324                                                      
    -1.737216325        -7.275500921        -16.75000659                
     0.000000000         0.000000000         0.000000000                
     0.000000000         0.000000000         0.000000000                
O             1325                                                      
    -7.172529175        -2.134896839        -16.75000659                
     0.000000000         0.000000000         0.000000000                
     0.000000000         0.000000000         0.000000000                
O             1326                                                      
    -10.25305177         3.916712525        -16.75000659                
     0.000000000         0.000000000         0.000000000                
     0.000000000         0.000000000         0.000000000                
O             1327                                                      
    -9.323807186        -5.379573179        -18.58161679                
     0.000000000         0.000000000         0.000000000                
     0.000000000         0.000000000         0.000000000                
O             1328                                                      
    -6.367119871        -3.672758228        -18.58161679                
     0.000000000         0.000000000         0.000000000                
     0.000000000         0.000000000         0.000000000                
O             1329                                                      
    -9.323807186        -5.379573179        -14.91839640                
     0.000000000         0.000000000         0.000000000                
     0.000000000         0.000000000         0.000000000                
O             1330                                                      
    -6.367119871        -3.672758228        -14.91839640                
     0.000000000         0.000000000         0.000000000                
     0.000000000         0.000000000         0.000000000                
O             1331                                                      
    -8.773748151        -2.918226984        -18.53745848                
     0.000000000         0.000000000         0.000000000                
     0.000000000         0.000000000         0.000000000                
O             1332                                                      
    -11.72947550         2.200297940        -21.07752167                
     0.000000000         0.000000000         0.000000000                
     0.000000000         0.000000000         0.000000000                
O             1333                                                      
    -8.773748151         2.922190428        -18.53745848                
     0.000000000         0.000000000         0.000000000                
     0.000000000         0.000000000         0.000000000                
O             1334                                                      
    -11.72947550        -2.197294460        -21.07752167                
     0.000000000         0.000000000         0.000000000                
     0.000000000         0.000000000         0.000000000                
O             1335                                                      
    -7.920340675        0.1981721563E-02    -21.07752167                
     0.000000000         0.000000000         0.000000000                
     0.000000000         0.000000000         0.000000000                
O             1336                                                      
    -6.917178908        -6.134104421        -18.53745848                
     0.000000000         0.000000000         0.000000000                
     0.000000000         0.000000000         0.000000000                
O             1337                                                      
    -3.961451555        -11.25358931        -21.07752167                
     0.000000000         0.000000000         0.000000000                
     0.000000000         0.000000000         0.000000000                
O             1338                                                      
    -3.961451555        -6.855036946        -21.07752167                
     0.000000000         0.000000000         0.000000000                
     0.000000000         0.000000000         0.000000000                
O             1339                                                      
    -1.859131678        -9.054313127        -18.53745848                
     0.000000000         0.000000000         0.000000000                
     0.000000000         0.000000000         0.000000000                
O             1340                                                      
    -7.770586383        -9.054313127        -21.07752167                
     0.000000000         0.000000000         0.000000000                
     0.000000000         0.000000000         0.000000000                
O             1341                                                      
    -6.917178908        -6.134104421        -14.96255472                
     0.000000000         0.000000000         0.000000000                
     0.000000000         0.000000000         0.000000000                
O             1342                                                      
    -3.961451555        -11.25358931        -12.42249153                
     0.000000000         0.000000000         0.000000000                
     0.000000000         0.000000000         0.000000000                
O             1343                                                      
    -1.859131678        -9.054313127        -14.96255472                
     0.000000000         0.000000000         0.000000000                
     0.000000000         0.000000000         0.000000000                
O             1344                                                      
    -7.770586383        -9.054313127        -12.42249153                
     0.000000000         0.000000000         0.000000000                
     0.000000000         0.000000000         0.000000000                
O             1345                                                      
    -3.961451555        -6.855036946        -12.42249153                
     0.000000000         0.000000000         0.000000000                
     0.000000000         0.000000000         0.000000000                
O             1346                                                      
    -8.773748151        -2.918226984        -14.96255472                
     0.000000000         0.000000000         0.000000000                
     0.000000000         0.000000000         0.000000000                
O             1347                                                      
    -11.72947550         2.200297940        -12.42249153                
     0.000000000         0.000000000         0.000000000                
     0.000000000         0.000000000         0.000000000                
O             1348                                                      
    -7.920340675        0.1981721563E-02    -12.42249153                
     0.000000000         0.000000000         0.000000000                
     0.000000000         0.000000000         0.000000000                
O             1349                                                      
    -8.773748151         2.922190428        -14.96255472                
     0.000000000         0.000000000         0.000000000                
     0.000000000         0.000000000         0.000000000                
O             1350                                                      
    -11.72947550        -2.197294460        -12.42249153                
     0.000000000         0.000000000         0.000000000                
     0.000000000         0.000000000         0.000000000                
O             1351                                                      
    -10.45944391        0.1981721563E-02    -16.75000659                
     0.000000000         0.000000000         0.000000000                
     0.000000000         0.000000000         0.000000000                
O             1352                                                      
    -5.231483152        -9.054313127        -16.75000659                
     0.000000000         0.000000000         0.000000000                
     0.000000000         0.000000000         0.000000000                
O             1353                                                      
    -9.738511382         1.250894123        -22.33315381                
     0.000000000         0.000000000         0.000000000                
     0.000000000         0.000000000         0.000000000                
O             1354                                                      
    -11.90226892        0.1981721563E-02    -22.33315381                
     0.000000000         0.000000000         0.000000000                
     0.000000000         0.000000000         0.000000000                
O             1355                                                      
    -9.738511382        -1.246930680        -22.33315381                
     0.000000000         0.000000000         0.000000000                
     0.000000000         0.000000000         0.000000000                
O             1356                                                      
    -5.952415676        -10.30322553        -22.33315381                
     0.000000000         0.000000000         0.000000000                
     0.000000000         0.000000000         0.000000000                
O             1357                                                      
    -3.789618104        -9.054313127        -22.33315381                
     0.000000000         0.000000000         0.000000000                
     0.000000000         0.000000000         0.000000000                
O             1358                                                      
    -5.952415676        -7.805400726        -22.33315381                
     0.000000000         0.000000000         0.000000000                
     0.000000000         0.000000000         0.000000000                
O             1359                                                      
     8.771503170        -7.776601823        -19.10479685                
     0.000000000         0.000000000         0.000000000                
     0.000000000         0.000000000         0.000000000                
O             1360                                                      
     2.346468039        -6.621765836        -19.10479685                
     0.000000000         0.000000000         0.000000000                
     0.000000000         0.000000000         0.000000000                
O             1361                                                      
     2.346468039        -11.48686042        -14.39521634                
     0.000000000         0.000000000         0.000000000                
     0.000000000         0.000000000         0.000000000                
O             1362                                                      
     4.559183709        -5.345014495        -14.39521634                
     0.000000000         0.000000000         0.000000000                
     0.000000000         0.000000000         0.000000000                
O             1363                                                      
     8.771503170        -7.776601823        -14.39521634                
     0.000000000         0.000000000         0.000000000                
     0.000000000         0.000000000         0.000000000                
O             1364                                                      
     2.346468039        -6.621765836        -14.39521634                
     0.000000000         0.000000000         0.000000000                
     0.000000000         0.000000000         0.000000000                
O             1365                                                      
     2.346468039        -11.48686042        -19.10479685                
     0.000000000         0.000000000         0.000000000                
     0.000000000         0.000000000         0.000000000                
O             1366                                                      
     4.559183709        -5.345014495        -19.10479685                
     0.000000000         0.000000000         0.000000000                
     0.000000000         0.000000000         0.000000000                
O             1367                                                      
     4.498706014        -10.31378513        -18.80336834                
     0.000000000         0.000000000         0.000000000                
     0.000000000         0.000000000         0.000000000                
O             1368                                                      
     6.680702854        -9.054313127        -18.80336834                
     0.000000000         0.000000000         0.000000000                
     0.000000000         0.000000000         0.000000000                
O             1369                                                      
     4.498706014        -7.794841128        -18.80336834
[truncated: 9,110,255 more chars]
