# Supplementary material for: Effect of the Topology on Wetting and Drying of Hydrophobic Porous Materials
Source: ACS Appl Mater Interfaces. 2022 Jun 22;14(26):30067–79. doi: 10.1021/acsami.2c06039 (PMC9264313; doi:10.1021/acsami.2c06039)
Supplement: Supplementary file 4 — am2c06039_si_004.zip [file am2c06039_si_004.zip › CONTROL]

integrate velocity verlet
#restart
no index
temperature     300.0
pressure        0.6
ensemble npt hoover 1. 5.

steps           22000000
equilibration   20000

scale           5 
print         5000  
stack         5000 
stats         5000  
traj        20000  20000  0


timestep         1.0E-3
cutoff           9.
ewald precision  1.0E-6

job time     23600000.0
close time       190.00

finish
