# Supplementary material for: Effect of the Topology on Wetting and Drying of Hydrophobic Porous Materials
Source: ACS Appl Mater Interfaces. 2022 Jun 22;14(26):30067–79. doi: 10.1021/acsami.2c06039 (PMC9264313; doi:10.1021/acsami.2c06039)
Supplement: Supplementary file 4 — am2c06039_si_004.zip [file am2c06039_si_004.zip › FIELD]

GUI Reference : 2021/2/22/11:29
UNITS kcal
MOLECULES        2
zeo 
NUMMOLS 1
atoms 2568
Si   28.086  0  894   1
O     16.0   0  1674  1
FINISH
SPC/Fw WATER
NUMMOLS   10000
ATOMS   3
N    15.9994  -0.820     1    0    1
H     1.0080   0.410     1    0    1
H     1.0080   0.410     1    0    1
BONDS   2
HARM   1   2    1059.162   1.012 
HARM   1   3    1059.162   1.012 
ANGLES   1
HARM   2   1   3    75.9   113.24
FINISH
VDW       3
N       N        LJ              0.1554253  3.165492     0.
N      Si  nm  0.00053480394641672 12 6  3.62980 
O      N   nm  0.1554253           12 6  3.55320 
CLOSE
