# Supplementary material for: Effect of the Topology on Wetting and Drying of Hydrophobic Porous Materials
Source: ACS Appl Mater Interfaces. 2022 Jun 22;14(26):30067–79. doi: 10.1021/acsami.2c06039 (PMC9264313; doi:10.1021/acsami.2c06039)
Supplement: Supplementary file 4 — am2c06039_si_004.zip [file am2c06039_si_004.zip › REVCON]

D:\ITTchannel\closed\ITTcl.pdb                                          
         2         2     32568   3358000   1.0000000E-03   3.3580000E+03
       48.9855920921        0.0000000000        0.0000000000            
        0.0000000000       48.9855920921        0.0000000000            
        0.0000000000        0.0000000000      133.7683476360            
Si               1                                                      
    -9.683657106        -3.900699204        -39.82499016                
     0.000000000         0.000000000         0.000000000                
     0.000000000         0.000000000         0.000000000                
Si               2                                                      
    -7.177855665         2.454239339        -39.82499016                
     0.000000000         0.000000000         0.000000000                
     0.000000000         0.000000000         0.000000000                
Si               3                                                      
    -5.715824147        -4.986860505        -39.82499016                
     0.000000000         0.000000000         0.000000000                
     0.000000000         0.000000000         0.000000000                
Si               4                                                      
    -1.465382002        -10.33288426        -39.82499016                
     0.000000000         0.000000000         0.000000000                
     0.000000000         0.000000000         0.000000000                
Si               5                                                      
    -8.221625588        -6.432877503        -36.89056479                
     0.000000000         0.000000000         0.000000000                
     0.000000000         0.000000000         0.000000000                
Si               6                                                      
    -1.465382002        -7.440850263        -36.89056479                
     0.000000000         0.000000000         0.000000000                
     0.000000000         0.000000000         0.000000000                
Si               7                                                      
    -7.177855665        -2.453740175        -36.89056479                
     0.000000000         0.000000000         0.000000000                
     0.000000000         0.000000000         0.000000000                
Si               8                                                      
    -9.683657106         3.900256337        -36.89056479                
     0.000000000         0.000000000         0.000000000                
     0.000000000         0.000000000         0.000000000                
Si               9                                                      
    -5.715824147        -4.986860505        -36.89056479                
     0.000000000         0.000000000         0.000000000                
     0.000000000         0.000000000         0.000000000                
Si              10                                                      
    -1.465382002        -10.33288426        -36.89056479                
     0.000000000         0.000000000         0.000000000                
     0.000000000         0.000000000         0.000000000                
Si              11                                                      
    -9.683657106        -3.900699204        -36.89056479                
     0.000000000         0.000000000         0.000000000                
     0.000000000         0.000000000         0.000000000                
Si              12                                                      
    -7.177855665         2.454239339        -36.89056479                
     0.000000000         0.000000000         0.000000000                
     0.000000000         0.000000000         0.000000000                
Si              13                                                      
    -7.177855665        -2.453740175        -39.82499016                
     0.000000000         0.000000000         0.000000000                
     0.000000000         0.000000000         0.000000000                
Si              14                                                      
    -9.683657106         3.900256337        -39.82499016                
     0.000000000         0.000000000         0.000000000                
     0.000000000         0.000000000         0.000000000                
Si              15                                                      
    -8.221625588        -6.432877503        -39.82499016                
     0.000000000         0.000000000         0.000000000                
     0.000000000         0.000000000         0.000000000                
Si              16                                                      
    -1.465382002        -7.440850263        -39.82499016                
     0.000000000         0.000000000         0.000000000                
     0.000000000         0.000000000         0.000000000                
Si              17                                                      
    -11.64025470        -2.381203818        -41.11180399                
     0.000000000         0.000000000         0.000000000                
     0.000000000         0.000000000         0.000000000                
Si              18                                                      
    -7.515102625        0.2495819875E-03    -41.11180399                
     0.000000000         0.000000000         0.000000000                
     0.000000000         0.000000000         0.000000000                
Si              19                                                      
    -11.64025470         2.381702983        -41.11180399                
     0.000000000         0.000000000         0.000000000                
     0.000000000         0.000000000         0.000000000                
Si              20                                                      
    -3.759226554        -6.505413859        -41.11180399                
     0.000000000         0.000000000         0.000000000                
     0.000000000         0.000000000         0.000000000                
Si              21                                                      
    -7.884378627        -8.886867260        -41.11180399                
     0.000000000         0.000000000         0.000000000                
     0.000000000         0.000000000         0.000000000                
Si              22                                                      
    -3.759226554        -11.26832066        -41.11180399                
     0.000000000         0.000000000         0.000000000                
     0.000000000         0.000000000         0.000000000                
Si              23                                                      
    -7.884378627        -8.886867260        -35.60375096                
     0.000000000         0.000000000         0.000000000                
     0.000000000         0.000000000         0.000000000                
Si              24                                                      
    -3.759226554        -6.505413859        -35.60375096                
     0.000000000         0.000000000         0.000000000                
     0.000000000         0.000000000         0.000000000                
Si              25                                                      
    -3.759226554        -11.26832066        -35.60375096                
     0.000000000         0.000000000         0.000000000                
     0.000000000         0.000000000         0.000000000                
Si              26                                                      
    -7.515102625        0.2495819875E-03    -35.60375096                
     0.000000000         0.000000000         0.000000000                
     0.000000000         0.000000000         0.000000000                
Si              27                                                      
    -11.64025470        -2.381203818        -35.60375096                
     0.000000000         0.000000000         0.000000000                
     0.000000000         0.000000000         0.000000000                
Si              28                                                      
    -11.64025470         2.381702983        -35.60375096                
     0.000000000         0.000000000         0.000000000                
     0.000000000         0.000000000         0.000000000                
Si              29                                                      
    -10.26489000        0.2495819875E-03    -39.87020763                
     0.000000000         0.000000000         0.000000000                
     0.000000000         0.000000000         0.000000000                
Si              30                                                      
    -5.134591256        -8.886867260        -39.87020763                
     0.000000000         0.000000000         0.000000000                
     0.000000000         0.000000000         0.000000000                
Si              31                                                      
    -5.134591256        -8.886867260        -36.84534732                
     0.000000000         0.000000000         0.000000000                
     0.000000000         0.000000000         0.000000000                
Si              32                                                      
    -10.26489000        0.2495819875E-03    -36.84534732                
     0.000000000         0.000000000         0.000000000                
     0.000000000         0.000000000         0.000000000                
Si              33                                                      
     8.213982590        -6.432877503        -39.82499016                
     0.000000000         0.000000000         0.000000000                
     0.000000000         0.000000000         0.000000000                
Si              34                                                      
     1.458681034        -7.440850263        -39.82499016                
     0.000000000         0.000000000         0.000000000                
     0.000000000         0.000000000         0.000000000                
Si              35                                                      
     1.458681034        -10.33288426        -36.89056479                
     0.000000000         0.000000000         0.000000000                
     0.000000000         0.000000000         0.000000000                
Si              36                                                      
     5.709123179        -4.986860505        -36.89056479                
     0.000000000         0.000000000         0.000000000                
     0.000000000         0.000000000         0.000000000                
Si              37                                                      
     8.213982590        -6.432877503        -36.89056479                
     0.000000000         0.000000000         0.000000000                
     0.000000000         0.000000000         0.000000000                
Si              38                                                      
     1.458681034        -7.440850263        -36.89056479                
     0.000000000         0.000000000         0.000000000                
     0.000000000         0.000000000         0.000000000                
Si              39                                                      
     1.458681034        -10.33288426        -39.82499016                
     0.000000000         0.000000000         0.000000000                
     0.000000000         0.000000000         0.000000000                
Si              40                                                      
     5.709123179        -4.986860505        -39.82499016                
     0.000000000         0.000000000         0.000000000                
     0.000000000         0.000000000         0.000000000                
Si              41                                                      
     3.752525586        -11.26832066        -41.11180399                
     0.000000000         0.000000000         0.000000000                
     0.000000000         0.000000000         0.000000000                
Si              42                                                      
     7.877677659        -8.886867260        -41.11180399                
     0.000000000         0.000000000         0.000000000                
     0.000000000         0.000000000         0.000000000                
Si              43                                                      
     3.752525586        -6.505413859        -41.11180399                
     0.000000000         0.000000000         0.000000000                
     0.000000000         0.000000000         0.000000000                
Si              44                                                      
     7.877677659        -8.886867260        -35.60375096                
     0.000000000         0.000000000         0.000000000                
     0.000000000         0.000000000         0.000000000                
Si              45                                                      
     3.752525586        -11.26832066        -35.60375096                
     0.000000000         0.000000000         0.000000000                
     0.000000000         0.000000000         0.000000000                
Si              46                                                      
     3.752525586        -6.505413859        -35.60375096                
     0.000000000         0.000000000         0.000000000                
     0.000000000         0.000000000         0.000000000                
Si              47                                                      
     5.127890288        -8.886867260        -39.87020763                
     0.000000000         0.000000000         0.000000000                
     0.000000000         0.000000000         0.000000000                
Si              48                                                      
     5.127890288        -8.886867260        -36.84534732                
     0.000000000         0.000000000         0.000000000                
     0.000000000         0.000000000         0.000000000                
Si              49                                                      
    -8.221625588         6.433376667        -39.82499016                
     0.000000000         0.000000000         0.000000000                
     0.000000000         0.000000000         0.000000000                
Si              50                                                      
    -1.465382002         7.440407396        -39.82499016                
     0.000000000         0.000000000         0.000000000                
     0.000000000         0.000000000         0.000000000                
Si              51                                                      
    -1.465382002         10.33338342        -36.89056479                
     0.000000000         0.000000000         0.000000000                
     0.000000000         0.000000000         0.000000000                
Si              52                                                      
    -5.715824147         4.986417638        -36.89056479                
     0.000000000         0.000000000         0.000000000                
     0.000000000         0.000000000         0.000000000                
Si              53                                                      
    -8.221625588         6.433376667        -36.89056479                
     0.000000000         0.000000000         0.000000000                
     0.000000000         0.000000000         0.000000000                
Si              54                                                      
    -1.465382002         7.440407396        -36.89056479                
     0.000000000         0.000000000         0.000000000                
     0.000000000         0.000000000         0.000000000                
Si              55                                                      
    -1.465382002         10.33338342        -39.82499016                
     0.000000000         0.000000000         0.000000000                
     0.000000000         0.000000000         0.000000000                
Si              56                                                      
    -5.715824147         4.986417638        -39.82499016                
     0.000000000         0.000000000         0.000000000                
     0.000000000         0.000000000         0.000000000                
Si              57                                                      
    -3.759226554         11.26881982        -41.11180399                
     0.000000000         0.000000000         0.000000000                
     0.000000000         0.000000000         0.000000000                
Si              58                                                      
    -7.884378627         8.887366425        -41.11180399                
     0.000000000         0.000000000         0.000000000                
     0.000000000         0.000000000         0.000000000                
Si              59                                                      
    -3.759226554         6.505913024        -41.11180399                
     0.000000000         0.000000000         0.000000000                
     0.000000000         0.000000000         0.000000000                
Si              60                                                      
    -7.884378627         8.887366425        -35.60375096                
     0.000000000         0.000000000         0.000000000                
     0.000000000         0.000000000         0.000000000                
Si              61                                                      
    -3.759226554         11.26881982        -35.60375096                
     0.000000000         0.000000000         0.000000000                
     0.000000000         0.000000000         0.000000000                
Si              62                                                      
    -3.759226554         6.505913024        -35.60375096                
     0.000000000         0.000000000         0.000000000                
     0.000000000         0.000000000         0.000000000                
Si              63                                                      
    -5.134591256         8.887366425        -39.87020763                
     0.000000000         0.000000000         0.000000000                
     0.000000000         0.000000000         0.000000000                
Si              64                                                      
    -5.134591256         8.887366425        -36.84534732                
     0.000000000         0.000000000         0.000000000                
     0.000000000         0.000000000         0.000000000                
Si              65                                                      
     5.709123179         4.986417638        -39.82499016                
     0.000000000         0.000000000         0.000000000                
     0.000000000         0.000000000         0.000000000                
Si              66                                                      
     1.458681034         10.33338342        -39.82499016                
     0.000000000         0.000000000         0.000000000                
     0.000000000         0.000000000         0.000000000                
Si              67                                                      
     9.676956138         3.900256337        -39.82499016                
     0.000000000         0.000000000         0.000000000                
     0.000000000         0.000000000         0.000000000                
Si              68                                                      
     7.171154696        -2.453740175        -39.82499016                
     0.000000000         0.000000000         0.000000000                
     0.000000000         0.000000000         0.000000000                
Si              69                                                      
     7.171154696         2.454239339        -36.89056479                
     0.000000000         0.000000000         0.000000000                
     0.000000000         0.000000000         0.000000000                
Si              70                                                      
     9.676956138        -3.900699204        -36.89056479                
     0.000000000         0.000000000         0.000000000                
     0.000000000         0.000000000         0.000000000                
Si              71                                                      
     8.213982590         6.433376667        -36.89056479                
     0.000000000         0.000000000         0.000000000                
     0.000000000         0.000000000         0.000000000                
Si              72                                                      
     1.458681034         7.440407396        -36.89056479                
     0.000000000         0.000000000         0.000000000                
     0.000000000         0.000000000         0.000000000                
Si              73                                                      
     9.676956138         3.900256337        -36.89056479                
     0.000000000         0.000000000         0.000000000                
     0.000000000         0.000000000         0.000000000                
Si              74                                                      
     7.171154696        -2.453740175        -36.89056479                
     0.000000000         0.000000000         0.000000000                
     0.000000000         0.000000000         0.000000000                
Si              75                                                      
     5.709123179         4.986417638        -36.89056479                
     0.000000000         0.000000000         0.000000000                
     0.000000000         0.000000000         0.000000000                
Si              76                                                      
     1.458681034         10.33338342        -36.89056479                
     0.000000000         0.000000000         0.000000000                
     0.000000000         0.000000000         0.000000000                
Si              77                                                      
     8.213982590         6.433376667        -39.82499016                
     0.000000000         0.000000000         0.000000000                
     0.000000000         0.000000000         0.000000000                
Si              78                                                      
     1.458681034         7.440407396        -39.82499016                
     0.000000000         0.000000000         0.000000000                
     0.000000000         0.000000000         0.000000000                
Si              79                                                      
     7.171154696         2.454239339        -39.82499016                
     0.000000000         0.000000000         0.000000000                
     0.000000000         0.000000000         0.000000000                
Si              80                                                      
     9.676956138        -3.900699204        -39.82499016                
     0.000000000         0.000000000         0.000000000                
     0.000000000         0.000000000         0.000000000                
Si              81                                                      
     3.752525586         6.505913024        -41.11180399                
     0.000000000         0.000000000         0.000000000                
     0.000000000         0.000000000         0.000000000                
Si              82                                                      
     7.877677659         8.887366425        -41.11180399                
     0.000000000         0.000000000         0.000000000                
     0.000000000         0.000000000         0.000000000                
Si              83                                                      
     3.752525586         11.26881982        -41.11180399                
     0.000000000         0.000000000         0.000000000                
     0.000000000         0.000000000         0.000000000                
Si              84                                                      
     11.63355373         2.381702983        -41.11180399                
     0.000000000         0.000000000         0.000000000                
     0.000000000         0.000000000         0.000000000                
Si              85                                                      
     7.508401658        0.2495819875E-03    -41.11180399                
     0.000000000         0.000000000         0.000000000                
     0.000000000         0.000000000         0.000000000                
Si              86                                                      
     11.63355373        -2.381203818        -41.11180399                
     0.000000000         0.000000000         0.000000000                
     0.000000000         0.000000000         0.000000000                
Si              87                                                      
     7.508401658        0.2495819875E-03    -35.60375096                
     0.000000000         0.000000000         0.000000000                
     0.000000000         0.000000000         0.000000000                
Si              88                                                      
     11.63355373         2.381702983        -35.60375096                
     0.000000000         0.000000000         0.000000000                
     0.000000000         0.000000000         0.000000000                
Si              89                                                      
     11.63355373        -2.381203818        -35.60375096                
     0.000000000         0.000000000         0.000000000                
     0.000000000         0.000000000         0.000000000                
Si              90                                                      
     7.877677659         8.887366425        -35.60375096                
     0.000000000         0.000000000         0.000000000                
     0.000000000         0.000000000         0.000000000                
Si              91                                                      
     3.752525586         6.505913024        -35.60375096                
     0.000000000         0.000000000         0.000000000                
     0.000000000         0.000000000         0.000000000                
Si              92                                                      
     3.752525586         11.26881982        -35.60375096                
     0.000000000         0.000000000         0.000000000                
     0.000000000         0.000000000         0.000000000                
Si              93                                                      
     5.127890288         8.887366425        -39.87020763                
     0.000000000         0.000000000         0.000000000                
     0.000000000         0.000000000         0.000000000                
Si              94                                                      
     10.25818903        0.2495819875E-03    -39.87020763                
     0.000000000         0.000000000         0.000000000                
     0.000000000         0.000000000         0.000000000                
Si              95                                                      
     10.25818903        0.2495819875E-03    -36.84534732                
     0.000000000         0.000000000         0.000000000                
     0.000000000         0.000000000         0.000000000                
Si              96                                                      
     5.127890288         8.887366425        -36.84534732                
     0.000000000         0.000000000         0.000000000                
     0.000000000         0.000000000         0.000000000                
Si              97                                                      
    -9.683657106        -3.900699204        -28.86540596                
     0.000000000         0.000000000         0.000000000                
     0.000000000         0.000000000         0.000000000                
Si              98                                                      
    -7.177855665         2.454239339        -28.86540596                
     0.000000000         0.000000000         0.000000000                
     0.000000000         0.000000000         0.000000000                
Si              99                                                      
    -5.715824147        -4.986860505        -28.86540596                
     0.000000000         0.000000000         0.000000000                
     0.000000000         0.000000000         0.000000000                
Si             100                                                      
    -1.465382002        -10.33288426        -28.86540596                
     0.000000000         0.000000000         0.000000000                
     0.000000000         0.000000000         0.000000000                
Si             101                                                      
    -8.221625588        -6.432877503        -25.93192262                
     0.000000000         0.000000000         0.000000000                
     0.000000000         0.000000000         0.000000000                
Si             102                                                      
    -1.465382002        -7.440850263        -25.93192262                
     0.000000000         0.000000000         0.000000000                
     0.000000000         0.000000000         0.000000000                
Si             103                                                      
    -7.177855665        -2.453740175        -25.93192262                
     0.000000000         0.000000000         0.000000000                
     0.000000000         0.000000000         0.000000000                
Si             104                                                      
    -9.683657106         3.900256337        -25.93192262                
     0.000000000         0.000000000         0.000000000                
     0.000000000         0.000000000         0.000000000                
Si             105                                                      
    -5.715824147        -4.986860505        -25.93192262                
     0.000000000         0.000000000         0.000000000                
     0.000000000         0.000000000         0.000000000                
Si             106                                                      
    -1.465382002        -10.33288426        -25.93192262                
     0.000000000         0.000000000         0.000000000                
     0.000000000         0.000000000         0.000000000                
Si             107                                                      
    -9.683657106        -3.900699204        -25.93192262                
     0.000000000         0.000000000         0.000000000                
     0.000000000         0.000000000         0.000000000                
Si             108                                                      
    -7.177855665         2.454239339        -25.93192262                
     0.000000000         0.000000000         0.000000000                
     0.000000000         0.000000000         0.000000000                
Si             109                                                      
    -7.177855665        -2.453740175        -28.86540596                
     0.000000000         0.000000000         0.000000000                
     0.000000000         0.000000000         0.000000000                
Si             110                                                      
    -9.683657106         3.900256337        -28.86540596                
     0.000000000         0.000000000         0.000000000                
     0.000000000         0.000000000         0.000000000                
Si             111                                                      
    -8.221625588        -6.432877503        -28.86540596                
     0.000000000         0.000000000         0.000000000                
     0.000000000         0.000000000         0.000000000                
Si             112                                                      
    -1.465382002        -7.440850263        -28.86540596                
     0.000000000         0.000000000         0.000000000                
     0.000000000         0.000000000         0.000000000                
Si             113                                                      
    -11.64025470        -2.381203818        -30.15221979                
     0.000000000         0.000000000         0.000000000                
     0.000000000         0.000000000         0.000000000                
Si             114                                                      
    -7.515102625        0.2495819875E-03    -30.15221979                
     0.000000000         0.000000000         0.000000000                
     0.000000000         0.000000000         0.000000000                
Si             115                                                      
    -11.64025470         2.381702983        -30.15221979                
     0.000000000         0.000000000         0.000000000                
     0.000000000         0.000000000         0.000000000                
Si             116                                                      
    -3.759226554        -6.505413859        -30.15221979                
     0.000000000         0.000000000         0.000000000                
     0.000000000         0.000000000         0.000000000                
Si             117                                                      
    -7.884378627        -8.886867260        -30.15221979                
     0.000000000         0.000000000         0.000000000                
     0.000000000         0.000000000         0.000000000                
Si             118                                                      
    -3.759226554        -11.26832066        -30.15221979                
     0.000000000         0.000000000         0.000000000                
     0.000000000         0.000000000         0.000000000                
Si             119                                                      
    -7.884378627        -8.886867260        -24.64510879                
     0.000000000         0.000000000         0.000000000                
     0.000000000         0.000000000         0.000000000                
Si             120                                                      
    -3.759226554        -6.505413859        -24.64510879                
     0.000000000         0.000000000         0.000000000                
     0.000000000         0.000000000         0.000000000                
Si             121                                                      
    -3.759226554        -11.26832066        -24.64510879                
     0.000000000         0.000000000         0.000000000                
     0.000000000         0.000000000         0.000000000                
Si             122                                                      
    -7.515102625        0.2495819875E-03    -24.64510879                
     0.000000000         0.000000000         0.000000000                
     0.000000000         0.000000000         0.000000000                
Si             123                                                      
    -11.64025470        -2.381203818        -24.64510879                
     0.000000000         0.000000000         0.000000000                
     0.000000000         0.000000000         0.000000000                
Si             124                                                      
    -11.64025470         2.381702983        -24.64510879                
     0.000000000         0.000000000         0.000000000                
     0.000000000         0.000000000         0.000000000                
Si             125                                                      
    -11.06938415         1.393512865        -32.87845639                
     0.000000000         0.000000000         0.000000000                
     0.000000000         0.000000000         0.000000000                
Si             126                                                      
    -11.06938415        -1.393013701        -32.87845639                
     0.000000000         0.000000000         0.000000000                
     0.000000000         0.000000000         0.000000000                
Si             127                                                      
    -8.656843733        0.2495819875E-03    -32.87845639                
     0.000000000         0.000000000         0.000000000                
     0.000000000         0.000000000         0.000000000                
Si             128                                                      
    -4.330097108        -10.28013055        -32.87845639                
     0.000000000         0.000000000         0.000000000                
     0.000000000         0.000000000         0.000000000                
Si             129                                                      
    -4.330097108        -7.493603977        -32.87845639                
     0.000000000         0.000000000         0.000000000                
     0.000000000         0.000000000         0.000000000                
Si             130                                                      
    -6.742637519        -8.886867260        -32.87845639                
     0.000000000         0.000000000         0.000000000                
     0.000000000         0.000000000         0.000000000                
Si             131                                                      
    -10.26489000        0.2495819875E-03    -28.91156546                
     0.000000000         0.000000000         0.000000000                
     0.000000000         0.000000000         0.000000000                
Si             132                                                      
    -5.134591256        -8.886867260        -28.91156546                
     0.000000000         0.000000000         0.000000000                
     0.000000000         0.000000000         0.000000000                
Si             133                                                      
    -5.134591256        -8.886867260        -25.88576312                
     0.000000000         0.000000000         0.000000000                
     0.000000000         0.000000000         0.000000000                
Si             134                                                      
    -10.26489000        0.2495819875E-03    -25.88576312                
     0.000000000         0.000000000         0.000000000                
     0.000000000         0.000000000         0.000000000                
Si             135                                                      
     8.213982590        -6.432877503        -28.86540596                
     0.000000000         0.000000000         0.000000000                
     0.000000000         0.000000000         0.000000000                
Si             136                                                      
     1.458681034        -7.440850263        -28.86540596                
     0.000000000         0.000000000         0.000000000                
     0.000000000         0.000000000         0.000000000                
Si             137                                                      
     1.458681034        -10.33288426        -25.93192262                
     0.000000000         0.000000000         0.000000000                
     0.000000000         0.000000000         0.000000000                
Si             138                                                      
     5.709123179        -4.986860505        -25.93192262                
     0.000000000         0.000000000         0.000000000                
     0.000000000         0.000000000         0.000000000                
Si             139                                                      
     8.213982590        -6.432877503        -25.93192262                
     0.000000000         0.000000000         0.000000000                
     0.000000000         0.000000000         0.000000000                
Si             140                                                      
     1.458681034        -7.440850263        -25.93192262                
     0.000000000         0.000000000         0.000000000                
     0.000000000         0.000000000         0.000000000                
Si             141                                                      
     1.458681034        -10.33288426        -28.86540596                
     0.000000000         0.000000000         0.000000000                
     0.000000000         0.000000000         0.000000000                
Si             142                                                      
     5.709123179        -4.986860505        -28.86540596                
     0.000000000         0.000000000         0.000000000                
     0.000000000         0.000000000         0.000000000                
Si             143                                                      
     3.752525586        -11.26832066        -30.15221979                
     0.000000000         0.000000000         0.000000000                
     0.000000000         0.000000000         0.000000000                
Si             144                                                      
     7.877677659        -8.886867260        -30.15221979                
     0.000000000         0.000000000         0.000000000                
     0.000000000         0.000000000         0.000000000                
Si             145                                                      
     3.752525586        -6.505413859        -30.15221979                
     0.000000000         0.000000000         0.000000000                
     0.000000000         0.000000000         0.000000000                
Si             146                                                      
     7.877677659        -8.886867260        -24.64510879                
     0.000000000         0.000000000         0.000000000                
     0.000000000         0.000000000         0.000000000                
Si             147                                                      
     3.752525586        -11.26832066        -24.64510879                
     0.000000000         0.000000000         0.000000000                
     0.000000000         0.000000000         0.000000000                
Si             148                                                      
     3.752525586        -6.505413859        -24.64510879                
     0.000000000         0.000000000         0.000000000                
     0.000000000         0.000000000         0.000000000                
Si             149                                                      
     4.323396140        -7.493603977        -32.87845639                
     0.000000000         0.000000000         0.000000000                
     0.000000000         0.000000000         0.000000000                
Si             150                                                      
     4.323396140        -10.28013055        -32.87845639                
     0.000000000         0.000000000         0.000000000                
     0.000000000         0.000000000         0.000000000                
Si             151                                                      
     6.735936551        -8.886867260        -32.87845639                
     0.000000000         0.000000000         0.000000000                
     0.000000000         0.000000000         0.000000000                
Si             152                                                      
     5.127890288        -8.886867260        -28.91156546                
     0.000000000         0.000000000         0.000000000                
     0.000000000         0.000000000         0.000000000                
Si             153                                                      
     5.127890288        -8.886867260        -25.88576312                
     0.000000000         0.000000000         0.000000000                
     0.000000000         0.000000000         0.000000000                
Si             154                                                      
    -8.221625588         6.433376667        -28.86540596                
     0.000000000         0.000000000         0.000000000                
     0.000000000         0.000000000         0.000000000                
Si             155                                                      
    -1.465382002         7.440407396        -28.86540596                
     0.000000000         0.000000000         0.000000000                
     0.000000000         0.000000000         0.000000000                
Si             156                                                      
    -1.465382002         10.33338342        -25.93192262                
     0.000000000         0.000000000         0.000000000                
     0.000000000         0.000000000         0.000000000                
Si             157                                                      
    -5.715824147         4.986417638        -25.93192262                
     0.000000000         0.000000000         0.000000000                
     0.000000000         0.000000000         0.000000000                
Si             158                                                      
    -8.221625588         6.433376667        -25.93192262                
     0.000000000         0.000000000         0.000000000                
     0.000000000         0.000000000         0.000000000                
Si             159                                                      
    -1.465382002         7.440407396        -25.93192262                
     0.000000000         0.000000000         0.000000000                
     0.000000000         0.000000000         0.000000000                
Si             160                                                      
    -1.465382002         10.33338342        -28.86540596                
     0.000000000         0.000000000         0.000000000                
     0.000000000         0.000000000         0.000000000                
Si             161                                                      
    -5.715824147         4.986417638        -28.86540596                
     0.000000000         0.000000000         0.000000000                
     0.000000000         0.000000000         0.000000000                
Si             162                                                      
    -3.759226554         11.26881982        -30.15221979                
     0.000000000         0.000000000         0.000000000                
     0.000000000         0.000000000         0.000000000                
Si             163                                                      
    -7.884378627         8.887366425        -30.15221979                
     0.000000000         0.000000000         0.000000000                
     0.000000000         0.000000000         0.000000000                
Si             164                                                      
    -3.759226554         6.505913024        -30.15221979                
     0.000000000         0.000000000         0.000000000                
     0.000000000         0.000000000         0.000000000                
Si             165                                                      
    -7.884378627         8.887366425        -24.64510879                
     0.000000000         0.000000000         0.000000000                
     0.000000000         0.000000000         0.000000000                
Si             166                                                      
    -3.759226554         11.26881982        -24.64510879                
     0.000000000         0.000000000         0.000000000                
     0.000000000         0.000000000         0.000000000                
Si             167                                                      
    -3.759226554         6.505913024        -24.64510879                
     0.000000000         0.000000000         0.000000000                
     0.000000000         0.000000000         0.000000000                
Si             168                                                      
    -4.330097108         7.494103141        -32.87845639                
     0.000000000         0.000000000         0.000000000                
     0.000000000         0.000000000         0.000000000                
Si             169                                                      
    -4.330097108         10.28062971        -32.87845639                
     0.000000000         0.000000000         0.000000000                
     0.000000000         0.000000000         0.000000000                
Si             170                                                      
    -6.742637519         8.887366425        -32.87845639                
     0.000000000         0.000000000         0.000000000                
     0.000000000         0.000000000         0.000000000                
Si             171                                                      
    -5.134591256         8.887366425        -28.91156546                
     0.000000000         0.000000000         0.000000000                
     0.000000000         0.000000000         0.000000000                
Si             172                                                      
    -5.134591256         8.887366425        -25.88576312                
     0.000000000         0.000000000         0.000000000                
     0.000000000         0.000000000         0.000000000                
Si             173                                                      
     5.709123179         4.986417638        -28.86540596                
     0.000000000         0.000000000         0.000000000                
     0.000000000         0.000000000         0.000000000                
Si             174                                                      
     1.458681034         10.33338342        -28.86540596                
     0.000000000         0.000000000         0.000000000                
     0.000000000         0.000000000         0.000000000                
Si             175                                                      
     9.676956138         3.900256337        -28.86540596                
     0.000000000         0.000000000         0.000000000                
     0.000000000         0.000000000         0.000000000                
Si             176                                                      
     7.171154696        -2.453740175        -28.86540596                
     0.000000000         0.000000000         0.000000000                
     0.000000000         0.000000000         0.000000000                
Si             177                                                      
     7.171154696         2.454239339        -25.93192262                
     0.000000000         0.000000000         0.000000000                
     0.000000000         0.000000000         0.000000000                
Si             178                                                      
     9.676956138        -3.900699204        -25.93192262                
     0.000000000         0.000000000         0.000000000                
     0.000000000         0.000000000         0.000000000                
Si             179                                                      
     8.213982590         6.433376667        -25.93192262                
     0.000000000         0.000000000         0.000000000                
     0.000000000         0.000000000         0.000000000                
Si             180                                                      
     1.458681034         7.440407396        -25.93192262                
     0.000000000         0.000000000         0.000000000                
     0.000000000         0.000000000         0.000000000                
Si             181                                                      
     9.676956138         3.900256337        -25.93192262                
     0.000000000         0.000000000         0.000000000                
     0.000000000         0.000000000         0.000000000                
Si             182                                                      
     7.171154696        -2.453740175        -25.93192262                
     0.000000000         0.000000000         0.000000000                
     0.000000000         0.000000000         0.000000000                
Si             183                                                      
     5.709123179         4.986417638        -25.93192262                
     0.000000000         0.000000000         0.000000000                
     0.000000000         0.000000000         0.000000000                
Si             184                                                      
     1.458681034         10.33338342        -25.93192262                
     0.000000000         0.000000000         0.000000000                
     0.000000000         0.000000000         0.000000000                
Si             185                                                      
     8.213982590         6.433376667        -28.86540596                
     0.000000000         0.000000000         0.000000000                
     0.000000000         0.000000000         0.000000000                
Si             186                                                      
     1.458681034         7.440407396        -28.86540596                
     0.000000000         0.000000000         0.000000000                
     0.000000000         0.000000000         0.000000000                
Si             187                                                      
     7.171154696         2.454239339        -28.86540596                
     0.000000000         0.000000000         0.000000000                
     0.000000000         0.000000000         0.000000000                
Si             188                                                      
     9.676956138        -3.900699204        -28.86540596                
     0.000000000         0.000000000         0.000000000                
     0.000000000         0.000000000         0.000000000                
Si             189                                                      
     3.752525586         6.505913024        -30.15221979                
     0.000000000         0.000000000         0.000000000                
     0.000000000         0.000000000         0.000000000                
Si             190                                                      
     7.877677659         8.887366425        -30.15221979                
     0.000000000         0.000000000         0.000000000                
     0.000000000         0.000000000         0.000000000                
Si             191                                                      
     3.752525586         11.26881982        -30.15221979                
     0.000000000         0.000000000         0.000000000                
     0.000000000         0.000000000         0.000000000                
Si             192                                                      
     11.63355373         2.381702983        -30.15221979                
     0.000000000         0.000000000         0.000000000                
     0.000000000         0.000000000         0.000000000                
Si             193                                                      
     7.508401658        0.2495819875E-03    -30.15221979                
     0.000000000         0.000000000         0.000000000                
     0.000000000         0.000000000         0.000000000                
Si             194                                                      
     11.63355373        -2.381203818        -30.15221979                
     0.000000000         0.000000000         0.000000000                
     0.000000000         0.000000000         0.000000000                
Si             195                                                      
     7.508401658        0.2495819875E-03    -24.64510879                
     0.000000000         0.000000000         0.000000000                
     0.000000000         0.000000000         0.000000000                
Si             196                                                      
     11.63355373         2.381702983        -24.64510879                
     0.000000000         0.000000000         0.000000000                
     0.000000000         0.000000000         0.000000000                
Si             197                                                      
     11.63355373        -2.381203818        -24.64510879                
     0.000000000         0.000000000         0.000000000                
     0.000000000         0.000000000         0.000000000                
Si             198                                                      
     7.877677659         8.887366425        -24.64510879                
     0.000000000         0.000000000         0.000000000                
     0.000000000         0.000000000         0.000000000                
Si             199                                                      
     3.752525586         6.505913024        -24.64510879                
     0.000000000         0.000000000         0.000000000                
     0.000000000         0.000000000         0.000000000                
Si             200                                                      
     3.752525586         11.26881982        -24.64510879                
     0.000000000         0.000000000         0.000000000                
     0.000000000         0.000000000         0.000000000                
Si             201                                                      
     4.323396140         10.28062971        -32.87845639                
     0.000000000         0.000000000         0.000000000                
     0.000000000         0.000000000         0.000000000                
Si             202                                                      
     4.323396140         7.494103141        -32.87845639                
     0.000000000         0.000000000         0.000000000                
     0.000000000         0.000000000         0.000000000                
Si             203                                                      
     6.735936551         8.887366425        -32.87845639                
     0.000000000         0.000000000         0.000000000                
     0.000000000         0.000000000         0.000000000                
Si             204                                                      
     11.06268317        -1.393013701        -32.87845639                
     0.000000000         0.000000000         0.000000000                
     0.000000000         0.000000000         0.000000000                
Si             205                                                      
     11.06268317         1.393512865        -32.87845639                
     0.000000000         0.000000000         0.000000000                
     0.000000000         0.000000000         0.000000000                
Si             206                                                      
     8.650142765        0.2495819875E-03    -32.87845639                
     0.000000000         0.000000000         0.000000000                
     0.000000000         0.000000000         0.000000000                
Si             207                                                      
     5.127890288         8.887366425        -28.91156546                
     0.000000000         0.000000000         0.000000000                
     0.000000000         0.000000000         0.000000000                
Si             208                                                      
     10.25818903        0.2495819875E-03    -28.91156546                
     0.000000000         0.000000000         0.000000000                
     0.000000000         0.000000000         0.000000000                
Si             209                                                      
     10.25818903        0.2495819875E-03    -25.88576312                
     0.000000000         0.000000000         0.000000000                
     0.000000000         0.000000000         0.000000000                
Si             210                                                      
     5.127890288         8.887366425        -25.88576312                
     0.000000000         0.000000000         0.000000000                
     0.000000000         0.000000000         0.000000000                
Si             211                                                      
    -9.683657106        -3.900699204        -17.90676380                
     0.000000000         0.000000000         0.000000000                
     0.000000000         0.000000000         0.000000000                
Si             212                                                      
    -7.177855665         2.454239339        -17.90676380                
     0.000000000         0.000000000         0.000000000                
     0.000000000         0.000000000         0.000000000                
Si             213                                                      
    -5.715824147        -4.986860505        -17.90676380                
     0.000000000         0.000000000         0.000000000                
     0.000000000         0.000000000         0.000000000                
Si             214                                                      
    -1.465382002        -10.33288426        -17.90676380                
     0.000000000         0.000000000         0.000000000                
     0.000000000         0.000000000         0.000000000                
Si             215                                                      
    -8.221625588        -6.432877503        -14.97233841                
     0.000000000         0.000000000         0.000000000                
     0.000000000         0.000000000         0.000000000                
Si             216                                                      
    -1.465382002        -7.440850263        -14.97233841                
     0.000000000         0.000000000         0.000000000                
     0.000000000         0.000000000         0.000000000                
Si             217                                                      
    -7.177855665        -2.453740175        -14.97233841                
     0.000000000         0.000000000         0.000000000                
     0.000000000         0.000000000         0.000000000                
Si             218                                                      
    -9.683657106         3.900256337        -14.97233841                
     0.000000000         0.000000000         0.000000000                
     0.000000000         0.000000000         0.000000000                
Si             219                                                      
    -5.715824147        -4.986860505        -14.97233841                
     0.000000000         0.000000000         0.000000000                
     0.000000000         0.000000000         0.000000000                
Si             220                                                      
    -1.465382002        -10.33288426        -14.97233841                
     0.000000000         0.000000000         0.000000000                
     0.000000000         0.000000000         0.000000000                
Si             221                                                      
    -9.683657106        -3.900699204        -14.97233841                
     0.000000000         0.000000000         0.000000000                
     0.000000000         0.000000000         0.000000000                
Si             222                                                      
    -7.177855665         2.454239339        -14.97233841                
     0.000000000         0.000000000         0.000000000                
     0.000000000         0.000000000         0.000000000                
Si             223                                                      
    -7.177855665        -2.453740175        -17.90676380                
     0.000000000         0.000000000         0.000000000                
     0.000000000         0.000000000         0.000000000                
Si             224                                                      
    -9.683657106         3.900256337        -17.90676380                
     0.000000000         0.000000000         0.000000000                
     0.000000000         0.000000000         0.000000000                
Si             225                                                      
    -8.221625588        -6.432877503        -17.90676380                
     0.000000000         0.000000000         0.000000000                
     0.000000000         0.000000000         0.000000000                
Si             226                                                      
    -1.465382002        -7.440850263        -17.90676380                
     0.000000000         0.000000000         0.000000000                
     0.000000000         0.000000000         0.000000000                
Si             227                                                      
    -11.64025470        -2.381203818        -19.19357762                
     0.000000000         0.000000000         0.000000000                
     0.000000000         0.000000000         0.000000000                
Si             228                                                      
    -7.515102625        0.2495819875E-03    -19.19357762                
     0.000000000         0.000000000         0.000000000                
     0.000000000         0.000000000         0.000000000                
Si             229                                                      
    -11.64025470         2.381702983        -19.19357762                
     0.000000000         0.000000000         0.000000000                
     0.000000000         0.000000000         0.000000000                
Si             230                                                      
    -3.759226554        -6.505413859        -19.19357762                
     0.000000000         0.000000000         0.000000000                
     0.000000000         0.000000000         0.000000000                
Si             231                                                      
    -7.884378627        -8.886867260        -19.19357762                
     0.000000000         0.000000000         0.000000000                
     0.000000000         0.000000000         0.000000000                
Si             232                                                      
    -3.759226554        -11.26832066        -19.19357762                
     0.000000000         0.000000000         0.000000000                
     0.000000000         0.000000000         0.000000000                
Si             233                                                      
    -7.884378627        -8.886867260        -13.68646663                
     0.000000000         0.000000000         0.000000000                
     0.000000000         0.000000000         0.000000000                
Si             234                                                      
    -3.759226554        -6.505413859        -13.68646663                
     0.000000000         0.000000000         0.000000000                
     0.000000000         0.000000000         0.000000000                
Si             235                                                      
    -3.759226554        -11.26832066        -13.68646663                
     0.000000000         0.000000000         0.000000000                
     0.000000000         0.000000000         0.000000000                
Si             236                                                      
    -7.515102625        0.2495819875E-03    -13.68646663                
     0.000000000         0.000000000         0.000000000                
     0.000000000         0.000000000         0.000000000                
Si             237                                                      
    -11.64025470        -2.381203818        -13.68646663                
     0.000000000         0.000000000         0.000000000                
     0.000000000         0.000000000         0.000000000                
Si             238                                                      
    -11.64025470         2.381702983        -13.68646663                
     0.000000000         0.000000000         0.000000000                
     0.000000000         0.000000000         0.000000000                
Si             239                                                      
    -11.06938415         1.393512865        -21.91887219                
     0.000000000         0.000000000         0.000000000                
     0.000000000         0.000000000         0.000000000                
Si             240                                                      
    -11.06938415        -1.393013701        -21.91887219                
     0.000000000         0.000000000         0.000000000                
     0.000000000         0.000000000         0.000000000                
Si             241                                                      
    -8.656843733        0.2495819875E-03    -21.91887219                
     0.000000000         0.000000000         0.000000000                
     0.000000000         0.000000000         0.000000000                
Si             242                                                      
    -4.330097108        -10.28013055        -21.91887219                
     0.000000000         0.000000000         0.000000000                
     0.000000000         0.000000000         0.000000000                
Si             243                                                      
    -4.330097108        -7.493603977        -21.91887219                
     0.000000000         0.000000000         0.000000000                
     0.000000000         0.000000000         0.000000000                
Si             244                                                      
    -6.742637519        -8.886867260        -21.91887219                
     0.000000000         0.000000000         0.000000000                
     0.000000000         0.000000000         0.000000000                
Si             245                                                      
    -10.26489000        0.2495819875E-03    -17.95292329                
     0.000000000         0.000000000         0.000000000                
     0.000000000         0.000000000         0.000000000                
Si             246                                                      
    -5.134591256        -8.886867260        -17.95292329                
     0.000000000         0.000000000         0.000000000                
     0.000000000         0.000000000         0.000000000                
Si             247                                                      
    -5.134591256        -8.886867260        -14.92712095                
     0.000000000         0.000000000         0.000000000                
     0.000000000         0.000000000         0.000000000                
Si             248                                                      
    -10.26489000        0.2495819875E-03    -14.92712095                
     0.000000000         0.000000000         0.000000000                
     0.000000000         0.000000000         0.000000000                
Si             249                                                      
     8.213982590        -6.432877503        -17.90676380                
     0.000000000         0.000000000         0.000000000                
     0.000000000         0.000000000         0.000000000                
Si             250                                                      
     1.458681034        -7.440850263        -17.90676380                
     0.000000000         0.000000000         0.000000000                
     0.000000000         0.000000000         0.000000000                
Si             251                                                      
     1.458681034        -10.33288426        -14.97233841                
     0.000000000         0.000000000         0.000000000                
     0.000000000         0.000000000         0.000000000                
Si             252                                                      
     5.709123179        -4.986860505        -14.97233841                
     0.000000000         0.000000000         0.000000000                
     0.000000000         0.000000000         0.000000000                
Si             253                                                      
     8.213982590        -6.432877503        -14.97233841                
     0.000000000         0.000000000         0.000000000                
     0.000000000         0.000000000         0.000000000                
Si             254                                                      
     1.458681034        -7.440850263        -14.97233841                
     0.000000000         0.000000000         0.000000000                
     0.000000000         0.000000000         0.000000000                
Si             255                                                      
     1.458681034        -10.33288426        -17.90676380                
     0.000000000         0.000000000         0.000000000                
     0.000000000         0.000000000         0.000000000                
Si             256                                                      
     5.709123179        -4.986860505        -17.90676380                
     0.000000000         0.000000000         0.000000000                
     0.000000000         0.000000000         0.000000000                
Si             257                                                      
     3.752525586        -11.26832066        -19.19357762                
     0.000000000         0.000000000         0.000000000                
     0.000000000         0.000000000         0.000000000                
Si             258                                                      
     7.877677659        -8.886867260        -19.19357762                
     0.000000000         0.000000000         0.000000000                
     0.000000000         0.000000000         0.000000000                
Si             259                                                      
     3.752525586        -6.505413859        -19.19357762                
     0.000000000         0.000000000         0.000000000                
     0.000000000         0.000000000         0.000000000                
Si             260                                                      
     7.877677659        -8.886867260        -13.68646663                
     0.000000000         0.000000000         0.000000000                
     0.000000000         0.000000000         0.000000000                
Si             261                                                      
     3.752525586        -11.26832066        -13.68646663                
     0.000000000         0.000000000         0.000000000                
     0.000000000         0.000000000         0.000000000                
Si             262                                                      
     3.752525586        -6.505413859        -13.68646663                
     0.000000000         0.000000000         0.000000000                
     0.000000000         0.000000000         0.000000000                
Si             263                                                      
     4.323396140        -7.493603977        -21.91887219                
     0.000000000         0.000000000         0.000000000                
     0.000000000         0.000000000         0.000000000                
Si             264                                                      
     4.323396140        -10.28013055        -21.91887219                
     0.000000000         0.000000000         0.000000000                
     0.000000000         0.000000000         0.000000000                
Si             265                                                      
     6.735936551        -8.886867260        -21.91887219                
     0.000000000         0.000000000         0.000000000                
     0.000000000         0.000000000         0.000000000                
Si             266                                                      
     5.127890288        -8.886867260        -17.95292329                
     0.000000000         0.000000000         0.000000000                
     0.000000000         0.000000000         0.000000000                
Si             267                                                      
     5.127890288        -8.886867260        -14.92712095                
     0.000000000         0.000000000         0.000000000                
     0.000000000         0.000000000         0.000000000                
Si             268                                                      
    -8.221625588         6.433376667        -17.90676380                
     0.000000000         0.000000000         0.000000000                
     0.000000000         0.000000000         0.000000000                
Si             269                                                      
    -1.465382002         7.440407396        -17.90676380                
     0.000000000         0.000000000         0.000000000                
     0.000000000         0.000000000         0.000000000                
Si             270                                                      
    -1.465382002         10.33338342        -14.97233841                
     0.000000000         0.000000000         0.000000000                
     0.000000000         0.000000000         0.000000000                
Si             271                                                      
    -5.715824147         4.986417638        -14.97233841                
     0.000000000         0.000000000         0.000000000                
     0.000000000         0.000000000         0.000000000                
Si             272                                                      
    -8.221625588         6.433376667        -14.97233841                
     0.000000000         0.000000000         0.000000000                
     0.000000000         0.000000000         0.000000000                
Si             273                                                      
    -1.465382002         7.440407396        -14.97233841                
     0.000000000         0.000000000         0.000000000                
     0.000000000         0.000000000         0.000000000                
Si             274                                                      
    -1.465382002         10.33338342        -17.90676380                
     0.000000000         0.000000000         0.000000000                
     0.000000000         0.000000000         0.000000000                
Si             275                                                      
    -5.715824147         4.986417638        -17.90676380                
     0.000000000         0.000000000         0.000000000                
     0.000000000         0.000000000         0.000000000                
Si             276                                                      
    -3.759226554         11.26881982        -19.19357762                
     0.000000000         0.000000000         0.000000000                
     0.000000000         0.000000000         0.000000000                
Si             277                                                      
    -7.884378627         8.887366425        -19.19357762                
     0.000000000         0.000000000         0.000000000                
     0.000000000         0.000000000         0.000000000                
Si             278                                                      
    -3.759226554         6.505913024        -19.19357762                
     0.000000000         0.000000000         0.000000000                
     0.000000000         0.000000000         0.000000000                
Si             279                                                      
    -7.884378627         8.887366425        -13.68646663                
     0.000000000         0.000000000         0.000000000                
     0.000000000         0.000000000         0.000000000                
Si             280                                                      
    -3.759226554         11.26881982        -13.68646663                
     0.000000000         0.000000000         0.000000000                
     0.000000000         0.000000000         0.000000000                
Si             281                                                      
    -3.759226554         6.505913024        -13.68646663                
     0.000000000         0.000000000         0.000000000                
     0.000000000         0.000000000         0.000000000                
Si             282                                                      
    -4.330097108         7.494103141        -21.91887219                
     0.000000000         0.000000000         0.000000000                
     0.000000000         0.000000000         0.000000000                
Si             283                                                      
    -4.330097108         10.28062971        -21.91887219                
     0.000000000         0.000000000         0.000000000                
     0.000000000         0.000000000         0.000000000                
Si             284                                                      
    -6.742637519         8.887366425        -21.91887219                
     0.000000000         0.000000000         0.000000000                
     0.000000000         0.000000000         0.000000000                
Si             285                                                      
    -5.134591256         8.887366425        -17.95292329                
     0.000000000         0.000000000         0.000000000                
     0.000000000         0.000000000         0.000000000                
Si             286                                                      
    -5.134591256         8.887366425        -14.92712095                
     0.000000000         0.000000000         0.000000000                
     0.000000000         0.000000000         0.000000000                
Si             287                                                      
     5.709123179         4.986417638        -17.90676380                
     0.000000000         0.000000000         0.000000000                
     0.000000000         0.000000000         0.000000000                
Si             288                                                      
     1.458681034         10.33338342        -17.90676380                
     0.000000000         0.000000000         0.000000000                
     0.000000000         0.000000000         0.000000000                
Si             289                                                      
     9.676956138         3.900256337        -17.90676380                
     0.000000000         0.000000000         0.000000000                
     0.000000000         0.000000000         0.000000000                
Si             290                                                      
     7.171154696        -2.453740175        -17.90676380                
     0.000000000         0.000000000         0.000000000                
     0.000000000         0.000000000         0.000000000                
Si             291                                                      
     7.171154696         2.454239339        -14.97233841                
     0.000000000         0.000000000         0.000000000                
     0.000000000         0.000000000         0.000000000                
Si             292                                                      
     9.676956138        -3.900699204        -14.97233841                
     0.000000000         0.000000000         0.000000000                
     0.000000000         0.000000000         0.000000000                
Si             293                                                      
     8.213982590         6.433376667        -14.97233841                
     0.000000000         0.000000000         0.000000000                
     0.000000000         0.000000000         0.000000000                
Si             294                                                      
     1.458681034         7.440407396        -14.97233841                
     0.000000000         0.000000000         0.000000000                
     0.000000000         0.000000000         0.000000000                
Si             295                                                      
     9.676956138         3.900256337        -14.97233841                
     0.000000000         0.000000000         0.000000000                
     0.000000000         0.000000000         0.000000000                
Si             296                                                      
     7.171154696        -2.453740175        -14.97233841                
     0.000000000         0.000000000         0.000000000                
     0.000000000         0.000000000         0.000000000                
Si             297                                                      
     5.709123179         4.986417638        -14.97233841                
     0.000000000         0.000000000         0.000000000                
     0.000000000         0.000000000         0.000000000                
Si             298                                                      
     1.458681034         10.33338342        -14.97233841                
     0.000000000         0.000000000         0.000000000                
     0.000000000         0.000000000         0.000000000                
Si             299                                                      
     8.213982590         6.433376667        -17.90676380                
     0.000000000         0.000000000         0.000000000                
     0.000000000         0.000000000         0.000000000                
Si             300                                                      
     1.458681034         7.440407396        -17.90676380                
     0.000000000         0.000000000         0.000000000                
     0.000000000         0.000000000         0.000000000                
Si             301                                                      
     7.171154696         2.454239339        -17.90676380                
     0.000000000         0.000000000         0.000000000                
     0.000000000         0.000000000         0.000000000                
Si             302                                                      
     9.676956138        -3.900699204        -17.90676380                
     0.000000000         0.000000000         0.000000000                
     0.000000000         0.000000000         0.000000000                
Si             303                                                      
     3.752525586         6.505913024        -19.19357762                
     0.000000000         0.000000000         0.000000000                
     0.000000000         0.000000000         0.000000000                
Si             304                                                      
     7.877677659         8.887366425        -19.19357762                
     0.000000000         0.000000000         0.000000000                
     0.000000000         0.000000000         0.000000000                
Si             305                                                      
     3.752525586         11.26881982        -19.19357762                
     0.000000000         0.000000000         0.000000000                
     0.000000000         0.000000000         0.000000000                
Si             306                                                      
     11.63355373         2.381702983        -19.19357762                
     0.000000000         0.000000000         0.000000000                
     0.000000000         0.000000000         0.000000000                
Si             307                                                      
     7.508401658        0.2495819875E-03    -19.19357762                
     0.000000000         0.000000000         0.000000000                
     0.000000000         0.000000000         0.000000000                
Si             308                                                      
     11.63355373        -2.381203818        -19.19357762                
     0.000000000         0.000000000         0.000000000                
     0.000000000         0.000000000         0.000000000                
Si             309                                                      
     7.508401658        0.2495819875E-03    -13.68646663                
     0.000000000         0.000000000         0.000000000                
     0.000000000         0.000000000         0.000000000                
Si             310                                                      
     11.63355373         2.381702983        -13.68646663                
     0.000000000         0.000000000         0.000000000                
     0.000000000         0.000000000         0.000000000                
Si             311                                                      
     11.63355373        -2.381203818        -13.68646663                
     0.000000000         0.000000000         0.000000000                
     0.000000000         0.000000000         0.000000000                
Si             312                                                      
     7.877677659         8.887366425        -13.68646663                
     0.000000000         0.000000000         0.000000000                
     0.000000000         0.000000000         0.000000000                
Si             313                                                      
     3.752525586         6.505913024        -13.68646663                
     0.000000000         0.000000000         0.000000000                
     0.000000000         0.000000000         0.000000000                
Si             314                                                      
     3.752525586         11.26881982        -13.68646663                
     0.000000000         0.000000000         0.000000000                
     0.000000000         0.000000000         0.000000000                
Si             315                                                      
     4.323396140         10.28062971        -21.91887219                
     0.000000000         0.000000000         0.000000000                
     0.000000000         0.000000000         0.000000000                
Si             316                                                      
     4.323396140         7.494103141        -21.91887219                
     0.000000000         0.000000000         0.000000000                
     0.000000000         0.000000000         0.000000000                
Si             317                                                      
     6.735936551         8.887366425        -21.91887219                
     0.000000000         0.000000000         0.000000000                
     0.000000000         0.000000000         0.000000000                
Si             318                                                      
     11.06268317        -1.393013701        -21.91887219                
     0.000000000         0.000000000         0.000000000                
     0.000000000         0.000000000         0.000000000                
Si             319                                                      
     11.06268317         1.393512865        -21.91887219                
     0.000000000         0.000000000         0.000000000                
     0.000000000         0.000000000         0.000000000                
Si             320                                                      
     8.650142765        0.2495819875E-03    -21.91887219                
     0.000000000         0.000000000         0.000000000                
     0.000000000         0.000000000         0.000000000                
Si             321                                                      
     5.127890288         8.887366425        -17.95292329                
     0.000000000         0.000000000         0.000000000                
     0.000000000         0.000000000         0.000000000                
Si             322                                                      
     10.25818903        0.2495819875E-03    -17.95292329                
     0.000000000         0.000000000         0.000000000                
     0.000000000         0.000000000         0.000000000                
Si             323                                                      
     10.25818903        0.2495819875E-03    -14.92712095                
     0.000000000         0.000000000         0.000000000                
     0.000000000         0.000000000         0.000000000                
Si             324                                                      
     5.127890288         8.887366425        -14.92712095                
     0.000000000         0.000000000         0.000000000                
     0.000000000         0.000000000         0.000000000                
Si             325                                                      
    -9.683657106        -3.900699204        -6.948121623                
     0.000000000         0.000000000         0.000000000                
     0.000000000         0.000000000         0.000000000                
Si             326                                                      
    -7.177855665         2.454239339        -6.948121623                
     0.000000000         0.000000000         0.000000000                
     0.000000000         0.000000000         0.000000000                
Si             327                                                      
    -5.715824147        -4.986860505        -6.948121623                
     0.000000000         0.000000000         0.000000000                
     0.000000000         0.000000000         0.000000000                
Si             328                                                      
    -1.465382002        -10.33288426        -6.948121623                
     0.000000000         0.000000000         0.000000000                
     0.000000000         0.000000000         0.000000000                
Si             329                                                      
    -8.221625588        -6.432877503        -4.013696250                
     0.000000000         0.000000000         0.000000000                
     0.000000000         0.000000000         0.000000000                
Si             330                                                      
    -1.465382002        -7.440850263        -4.013696250                
     0.000000000         0.000000000         0.000000000                
     0.000000000         0.000000000         0.000000000                
Si             331                                                      
    -7.177855665        -2.453740175        -4.013696250                
     0.000000000         0.000000000         0.000000000                
     0.000000000         0.000000000         0.000000000                
Si             332                                                      
    -9.683657106         3.900256337        -4.013696250                
     0.000000000         0.000000000         0.000000000                
     0.000000000         0.000000000         0.000000000                
Si             333                                                      
    -5.715824147        -4.986860505        -4.013696250                
     0.000000000         0.000000000         0.000000000                
     0.000000000         0.000000000         0.000000000                
Si             334                                                      
    -1.465382002        -10.33288426        -4.013696250                
     0.000000000         0.000000000         0.000000000                
     0.000000000         0.000000000         0.000000000                
Si             335                                                      
    -9.683657106        -3.900699204        -4.013696250                
     0.000000000         0.000000000         0.000000000                
     0.000000000         0.000000000         0.000000000                
Si             336                                                      
    -7.177855665         2.454239339        -4.013696250                
     0.000000000         0.000000000         0.000000000                
     0.000000000         0.000000000         0.000000000                
Si             337                                                      
    -7.177855665        -2.453740175        -6.948121623                
     0.000000000         0.000000000         0.000000000                
     0.000000000         0.000000000         0.000000000                
Si             338                                                      
    -9.683657106         3.900256337        -6.948121623                
     0.000000000         0.000000000         0.000000000                
     0.000000000         0.000000000         0.000000000                
Si             339                                                      
    -8.221625588        -6.432877503        -6.948121623                
     0.000000000         0.000000000         0.000000000                
     0.000000000         0.000000000         0.000000000                
Si             340                                                      
    -1.465382002        -7.440850263        -6.948121623                
     0.000000000         0.000000000         0.000000000                
     0.000000000         0.000000000         0.000000000                
Si             341                                                      
    -11.64025470        -2.381203818        -8.234935445                
     0.000000000         0.000000000         0.000000000                
     0.000000000         0.000000000         0.000000000                
Si             342                                                      
    -7.515102625        0.2495819875E-03    -8.234935445                
     0.000000000         0.000000000         0.000000000                
     0.000000000         0.000000000         0.000000000                
Si             343                                                      
    -11.64025470         2.381702983        -8.234935445                
     0.000000000         0.000000000         0.000000000                
     0.000000000         0.000000000         0.000000000                
Si             344                                                      
    -3.759226554        -6.505413859        -8.234935445                
     0.000000000         0.000000000         0.000000000                
     0.000000000         0.000000000         0.000000000                
Si             345                                                      
    -7.884378627        -8.886867260        -8.234935445                
     0.000000000         0.000000000         0.000000000                
     0.000000000         0.000000000         0.000000000                
Si             346                                                      
    -3.759226554        -11.26832066        -8.234935445                
     0.000000000         0.000000000         0.000000000                
     0.000000000         0.000000000         0.000000000                
Si             347                                                      
    -7.884378627        -8.886867260        -2.726882427                
     0.000000000         0.000000000         0.000000000                
     0.000000000         0.000000000         0.000000000                
Si             348                                                      
    -3.759226554        -6.505413859        -2.726882427                
     0.000000000         0.000000000         0.000000000                
     0.000000000         0.000000000         0.000000000                
Si             349                                                      
    -3.759226554        -11.26832066        -2.726882427                
     0.000000000         0.000000000         0.000000000                
     0.000000000         0.000000000         0.000000000                
Si             350                                                      
    -7.515102625        0.2495819875E-03    -2.726882427                
     0.000000000         0.000000000         0.000000000                
     0.000000000         0.000000000         0.000000000                
Si             351                                                      
    -11.64025470        -2.381203818        -2.726882427                
     0.000000000         0.000000000         0.000000000                
     0.000000000         0.000000000         0.000000000                
Si             352                                                      
    -11.64025470         2.381702983        -2.726882427                
     0.000000000         0.000000000         0.000000000                
     0.000000000         0.000000000         0.000000000                
Si             353                                                      
    -11.06938415         1.393512865        -10.96023002                
     0.000000000         0.000000000         0.000000000                
     0.000000000         0.000000000         0.000000000                
Si             354                                                      
    -11.06938415        -1.393013701        -10.96023002                
     0.000000000         0.000000000         0.000000000                
     0.000000000         0.000000000         0.000000000                
Si             355                                                      
    -8.656843733        0.2495819875E-03    -10.96023002                
     0.000000000         0.000000000         0.000000000                
     0.000000000         0.000000000         0.000000000                
Si             356                                                      
    -4.330097108        -10.28013055        -10.96023002                
     0.000000000         0.000000000         0.000000000                
     0.000000000         0.000000000         0.000000000                
Si             357                                                      
    -4.330097108        -7.493603977        -10.96023002                
     0.000000000         0.000000000         0.000000000                
     0.000000000         0.000000000         0.000000000                
Si             358                                                      
    -6.742637519        -8.886867260        -10.96023002                
     0.000000000         0.000000000         0.000000000                
     0.000000000         0.000000000         0.000000000                
Si             359                                                      
    -10.26489000        0.2495819875E-03    -6.993339092                
     0.000000000         0.000000000         0.000000000                
     0.000000000         0.000000000         0.000000000                
Si             360                                                      
    -5.134591256        -8.886867260        -6.993339092                
     0.000000000         0.000000000         0.000000000                
     0.000000000         0.000000000         0.000000000                
Si             361                                                      
    -5.134591256        -8.886867260        -3.968478780                
     0.000000000         0.000000000         0.000000000                
     0.000000000         0.000000000         0.000000000                
Si             362                                                      
    -10.26489000        0.2495819875E-03    -3.968478780                
     0.000000000         0.000000000         0.000000000                
     0.000000000         0.000000000         0.000000000                
Si             363                                                      
     8.213982590        -6.432877503        -6.948121623                
     0.000000000         0.000000000         0.000000000                
     0.000000000         0.000000000         0.000000000                
Si             364                                                      
     1.458681034        -7.440850263        -6.948121623                
     0.000000000         0.000000000         0.000000000                
     0.000000000         0.000000000         0.000000000                
Si             365                                                      
     1.458681034        -10.33288426        -4.013696250                
     0.000000000         0.000000000         0.000000000                
     0.000000000         0.000000000         0.000000000                
Si             366                                                      
     5.709123179        -4.986860505        -4.013696250                
     0.000000000         0.000000000         0.000000000                
     0.000000000         0.000000000         0.000000000                
Si             367                                                      
     8.213982590        -6.432877503        -4.013696250                
     0.000000000         0.000000000         0.000000000                
     0.000000000         0.000000000         0.000000000                
Si             368                                                      
     1.458681034        -7.440850263        -4.013696250                
     0.000000000         0.000000000         0.000000000                
     0.000000000         0.000000000         0.000000000                
Si             369                                                      
     1.458681034        -10.33288426        -6.948121623                
     0.000000000         0.000000000         0.000000000                
     0.000000000         0.000000000         0.000000000                
Si             370                                                      
     5.709123179        -4.986860505        -6.948121623                
     0.000000000         0.000000000         0.000000000                
     0.000000000         0.000000000         0.000000000                
Si             371                                                      
     3.752525586        -11.26832066        -8.234935445                
     0.000000000         0.000000000         0.000000000                
     0.000000000         0.000000000         0.000000000                
Si             372                                                      
     7.877677659        -8.886867260        -8.234935445                
     0.000000000         0.000000000         0.000000000                
     0.000000000         0.000000000         0.000000000                
Si             373                                                      
     3.752525586        -6.505413859        -8.234935445                
     0.000000000         0.000000000         0.000000000                
     0.000000000         0.000000000         0.000000000                
Si             374                                                      
     7.877677659        -8.886867260        -2.726882427                
     0.000000000         0.000000000         0.000000000                
     0.000000000         0.000000000         0.000000000                
Si             375                                                      
     3.752525586        -11.26832066        -2.726882427                
     0.000000000         0.000000000         0.000000000                
     0.000000000         0.000000000         0.000000000                
Si             376                                                      
     3.752525586        -6.505413859        -2.726882427                
     0.000000000         0.000000000         0.000000000                
     0.000000000         0.000000000         0.000000000                
Si             377                                                      
     4.323396140        -7.493603977        -10.96023002                
     0.000000000         0.000000000         0.000000000                
     0.000000000         0.000000000         0.000000000                
Si             378                                                      
     4.323396140        -10.28013055        -10.96023002                
     0.000000000         0.000000000         0.000000000                
     0.000000000         0.000000000         0.000000000                
Si             379                                                      
     6.735936551        -8.886867260        -10.96023002                
     0.000000000         0.000000000         0.000000000                
     0.000000000         0.000000000         0.000000000                
Si             380                                                      
     5.127890288        -8.886867260        -6.993339092                
     0.000000000         0.000000000         0.000000000                
     0.000000000         0.000000000         0.000000000                
Si             381                                                      
     5.127890288        -8.886867260        -3.968478780                
     0.000000000         0.000000000         0.000000000                
     0.000000000         0.000000000         0.000000000                
Si             382                                                      
    -8.221625588         6.433376667        -6.948121623                
     0.000000000         0.000000000         0.000000000                
     0.000000000         0.000000000         0.000000000                
Si             383                                                      
    -1.465382002         7.440407396        -6.948121623                
     0.000000000         0.000000000         0.000000000                
     0.000000000         0.000000000         0.000000000                
Si             384                                                      
    -1.465382002         10.33338342        -4.013696250                
     0.000000000         0.000000000         0.000000000                
     0.000000000         0.000000000         0.000000000                
Si             385                                                      
    -5.715824147         4.986417638        -4.013696250                
     0.000000000         0.000000000         0.000000000                
     0.000000000         0.000000000         0.000000000                
Si             386                                                      
    -8.221625588         6.433376667        -4.013696250                
     0.000000000         0.000000000         0.000000000                
     0.000000000         0.000000000         0.000000000                
Si             387                                                      
    -1.465382002         7.440407396        -4.013696250                
     0.000000000         0.000000000         0.000000000                
     0.000000000         0.000000000         0.000000000                
Si             388                                                      
    -1.465382002         10.33338342        -6.948121623                
     0.000000000         0.000000000         0.000000000                
     0.000000000         0.000000000         0.000000000                
Si             389                                                      
    -5.715824147         4.986417638        -6.948121623                
     0.000000000         0.000000000         0.000000000                
     0.000000000         0.000000000         0.000000000                
Si             390                                                      
    -3.759226554         11.26881982        -8.234935445                
     0.000000000         0.000000000         0.000000000                
     0.000000000         0.000000000         0.000000000                
Si             391                                                      
    -7.884378627         8.887366425        -8.234935445                
     0.000000000         0.000000000         0.000000000                
     0.000000000         0.000000000         0.000000000                
Si             392                                                      
    -3.759226554         6.505913024        -8.234935445                
     0.000000000         0.000000000         0.000000000                
     0.000000000         0.000000000         0.000000000                
Si             393                                                      
    -7.884378627         8.887366425        -2.726882427                
     0.000000000         0.000000000         0.000000000                
     0.000000000         0.000000000         0.000000000                
Si             394                                                      
    -3.759226554         11.26881982        -2.726882427                
     0.000000000         0.000000000         0.000000000                
     0.000000000         0.000000000         0.000000000                
Si             395                                                      
    -3.759226554         6.505913024        -2.726882427                
     0.000000000         0.000000000         0.000000000                
     0.000000000         0.000000000         0.000000000                
Si             396                                                      
    -4.330097108         7.494103141        -10.96023002                
     0.000000000         0.000000000         0.000000000                
     0.000000000         0.000000000         0.000000000                
Si             397                                                      
    -4.330097108         10.28062971        -10.96023002                
     0.000000000         0.000000000         0.000000000                
     0.000000000         0.000000000         0.000000000                
Si             398                                                      
    -6.742637519         8.887366425        -10.96023002                
     0.000000000         0.000000000         0.000000000                
     0.000000000         0.000000000         0.000000000                
Si             399                                                      
    -5.134591256         8.887366425        -6.993339092                
     0.000000000         0.000000000         0.000000000                
     0.000000000         0.000000000         0.000000000                
Si             400                                                      
    -5.134591256         8.887366425        -3.968478780                
     0.000000000         0.000000000         0.000000000                
     0.000000000         0.000000000         0.000000000                
Si             401                                                      
     5.709123179         4.986417638        -6.948121623                
     0.000000000         0.000000000         0.000000000                
     0.000000000         0.000000000         0.000000000                
Si             402                                                      
     1.458681034         10.33338342        -6.948121623                
     0.000000000         0.000000000         0.000000000                
     0.000000000         0.000000000         0.000000000                
Si             403                                                      
     9.676956138         3.900256337        -6.948121623                
     0.000000000         0.000000000         0.000000000                
     0.000000000         0.000000000         0.000000000                
Si             404                                                      
     7.171154696        -2.453740175        -6.948121623                
     0.000000000         0.000000000         0.000000000                
     0.000000000         0.000000000         0.000000000                
Si             405                                                      
     7.171154696         2.454239339        -4.013696250                
     0.000000000         0.000000000         0.000000000                
     0.000000000         0.000000000         0.000000000                
Si             406                                                      
     9.676956138        -3.900699204        -4.013696250                
     0.000000000         0.000000000         0.000000000                
     0.000000000         0.000000000         0.000000000                
Si             407                                                      
     8.213982590         6.433376667        -4.013696250                
     0.000000000         0.000000000         0.000000000                
     0.000000000         0.000000000         0.000000000                
Si             408                                                      
     1.458681034         7.440407396        -4.013696250                
     0.000000000         0.000000000         0.000000000                
     0.000000000         0.000000000         0.000000000                
Si             409                                                      
     9.676956138         3.900256337        -4.013696250                
     0.000000000         0.000000000         0.000000000                
     0.000000000         0.000000000         0.000000000                
Si             410                                                      
     7.171154696        -2.453740175        -4.013696250                
     0.000000000         0.000000000         0.000000000                
     0.000000000         0.000000000         0.000000000                
Si             411                                                      
     5.709123179         4.986417638        -4.013696250                
     0.000000000         0.000000000         0.000000000                
     0.000000000         0.000000000         0.000000000                
Si             412                                                      
     1.458681034         10.33338342        -4.013696250                
     0.000000000         0.000000000         0.000000000                
     0.000000000         0.000000000         0.000000000                
Si             413                                                      
     8.213982590         6.433376667        -6.948121623                
     0.000000000         0.000000000         0.000000000                
     0.000000000         0.000000000         0.000000000                
Si             414                                                      
     1.458681034         7.440407396        -6.948121623                
     0.000000000         0.000000000         0.000000000                
     0.000000000         0.000000000         0.000000000                
Si             415                                                      
     7.171154696         2.454239339        -6.948121623                
     0.000000000         0.000000000         0.000000000                
     0.000000000         0.000000000         0.000000000                
Si             416                                                      
     9.676956138        -3.900699204        -6.948121623                
     0.000000000         0.000000000         0.000000000                
     0.000000000         0.000000000         0.000000000                
Si             417                                                      
     3.752525586         6.505913024        -8.234935445                
     0.000000000         0.000000000         0.000000000                
     0.000000000         0.000000000         0.000000000                
Si             418                                                      
     7.877677659         8.887366425        -8.234935445                
     0.000000000         0.000000000         0.000000000                
     0.000000000         0.000000000         0.000000000                
Si             419                                                      
     3.752525586         11.26881982        -8.234935445                
     0.000000000         0.000000000         0.000000000                
     0.000000000         0.000000000         0.000000000                
Si             420                                                      
     11.63355373         2.381702983        -8.234935445                
     0.000000000         0.000000000         0.000000000                
     0.000000000         0.000000000         0.000000000                
Si             421                                                      
     7.508401658        0.2495819875E-03    -8.234935445                
     0.000000000         0.000000000         0.000000000                
     0.000000000         0.000000000         0.000000000                
Si             422                                                      
     11.63355373        -2.381203818        -8.234935445                
     0.000000000         0.000000000         0.000000000                
     0.000000000         0.000000000         0.000000000                
Si             423                                                      
     7.508401658        0.2495819875E-03    -2.726882427                
     0.000000000         0.000000000         0.000000000                
     0.000000000         0.000000000         0.000000000                
Si             424                                                      
     11.63355373         2.381702983        -2.726882427                
     0.000000000         0.000000000         0.000000000                
     0.000000000         0.000000000         0.000000000                
Si             425                                                      
     11.63355373        -2.381203818        -2.726882427                
     0.000000000         0.000000000         0.000000000                
     0.000000000         0.000000000         0.000000000                
Si             426                                                      
     7.877677659         8.887366425        -2.726882427                
     0.000000000         0.000000000         0.000000000                
     0.000000000         0.000000000         0.000000000                
Si             427                                                      
     3.752525586         6.505913024        -2.726882427                
     0.000000000         0.000000000         0.000000000                
     0.000000000         0.000000000         0.000000000                
Si             428                                                      
     3.752525586         11.26881982        -2.726882427                
     0.000000000         0.000000000         0.000000000                
     0.000000000         0.000000000         0.000000000                
Si             429                                                      
     4.323396140         10.28062971        -10.96023002                
     0.000000000         0.000000000         0.000000000                
     0.000000000         0.000000000         0.000000000                
Si             430                                                      
     4.323396140         7.494103141        -10.96023002                
     0.000000000         0.000000000         0.000000000                
     0.000000000         0.000000000         0.000000000                
Si             431                                                      
     6.735936551         8.887366425        -10.96023002                
     0.000000000         0.000000000         0.000000000                
     0.000000000         0.000000000         0.000000000                
Si             432                                                      
     11.06268317        -1.393013701        -10.96023002                
     0.000000000         0.000000000         0.000000000                
     0.000000000         0.000000000         0.000000000                
Si             433                                                      
     11.06268317         1.393512865        -10.96023002                
     0.000000000         0.000000000         0.000000000                
     0.000000000         0.000000000         0.000000000                
Si             434                                                      
     8.650142765        0.2495819875E-03    -10.96023002                
     0.000000000         0.000000000         0.000000000                
     0.000000000         0.000000000         0.000000000                
Si             435                                                      
     5.127890288         8.887366425        -6.993339092                
     0.000000000         0.000000000         0.000000000                
     0.000000000         0.000000000         0.000000000                
Si             436                                                      
     10.25818903        0.2495819875E-03    -6.993339092                
     0.000000000         0.000000000         0.000000000                
     0.000000000         0.000000000         0.000000000                
Si             437                                                      
     10.25818903        0.2495819875E-03    -3.968478780                
     0.000000000         0.000000000         0.000000000                
     0.000000000         0.000000000         0.000000000                
Si             438                                                      
     5.127890288         8.887366425        -3.968478780                
     0.000000000         0.000000000         0.000000000                
     0.000000000         0.000000000         0.000000000                
Si             439                                                      
    -9.683657106        -3.900699204         4.010520548                
     0.000000000         0.000000000         0.000000000                
     0.000000000         0.000000000         0.000000000                
Si             440                                                      
    -7.177855665         2.454239339         4.010520548                
     0.000000000         0.000000000         0.000000000                
     0.000000000         0.000000000         0.000000000                
Si             441                                                      
    -5.715824147        -4.986860505         4.010520548                
     0.000000000         0.000000000         0.000000000                
     0.000000000         0.000000000         0.000000000                
Si             442                                                      
    -1.465382002        -10.33288426         4.010520548                
     0.000000000         0.000000000         0.000000000                
     0.000000000         0.000000000         0.000000000                
Si             443                                                      
    -8.221625588        -6.432877503         6.944945919                
     0.000000000         0.000000000         0.000000000                
     0.000000000         0.000000000         0.000000000                
Si             444                                                      
    -1.465382002        -7.440850263         6.944945919                
     0.000000000         0.000000000         0.000000000                
     0.000000000         0.000000000         0.000000000                
Si             445                                                      
    -7.177855665        -2.453740175         6.944945919                
     0.000000000         0.000000000         0.000000000                
     0.000000000         0.000000000         0.000000000                
Si             446                                                      
    -9.683657106         3.900256337         6.944945919                
     0.000000000         0.000000000         0.000000000                
     0.000000000         0.000000000         0.000000000                
Si             447                                                      
    -5.715824147        -4.986860505         6.944945919                
     0.000000000         0.000000000         0.000000000                
     0.000000000         0.000000000         0.000000000                
Si             448                                                      
    -1.465382002        -10.33288426         6.944945919                
     0.000000000         0.000000000         0.000000000                
     0.000000000         0.000000000         0.000000000                
Si             449                                                      
    -9.683657106        -3.900699204         6.944945919                
     0.000000000         0.000000000         0.000000000                
     0.000000000         0.000000000         0.000000000                
Si             450                                                      
    -7.177855665         2.454239339         6.944945919                
     0.000000000         0.000000000         0.000000000                
     0.000000000         0.000000000         0.000000000                
Si             451                                                      
    -7.177855665        -2.453740175         4.010520548                
     0.000000000         0.000000000         0.000000000                
     0.000000000         0.000000000         0.000000000                
Si             452                                                      
    -9.683657106         3.900256337         4.010520548                
     0.000000000         0.000000000         0.000000000                
     0.000000000         0.000000000         0.000000000                
Si             453                                                      
    -8.221625588        -6.432877503         4.010520548                
     0.000000000         0.000000000         0.000000000                
     0.000000000         0.000000000         0.000000000                
Si             454                                                      
    -1.465382002        -7.440850263         4.010520548                
     0.000000000         0.000000000         0.000000000                
     0.000000000         0.000000000         0.000000000                
Si             455                                                      
    -11.64025470        -2.381203818         2.724648755                
     0.000000000         0.000000000         0.000000000                
     0.000000000         0.000000000         0.000000000                
Si             456                                                      
    -7.515102625        0.2495819875E-03     2.724648755                
     0.000000000         0.000000000         0.000000000                
     0.000000000         0.000000000         0.000000000                
Si             457                                                      
    -11.64025470         2.381702983         2.724648755                
     0.000000000         0.000000000         0.000000000                
     0.000000000         0.000000000         0.000000000                
Si             458                                                      
    -3.759226554        -6.505413859         2.724648755                
     0.000000000         0.000000000         0.000000000                
     0.000000000         0.000000000         0.000000000                
Si             459                                                      
    -7.884378627        -8.886867260         2.724648755                
     0.000000000         0.000000000         0.000000000                
     0.000000000         0.000000000         0.000000000                
Si             460                                                      
    -3.759226554        -11.26832066         2.724648755                
     0.000000000         0.000000000         0.000000000                
     0.000000000         0.000000000         0.000000000                
Si             461                                                      
    -7.884378627        -8.886867260         8.231759743                
     0.000000000         0.000000000         0.000000000                
     0.000000000         0.000000000         0.000000000                
Si             462                                                      
    -3.759226554        -6.505413859         8.231759743                
     0.000000000         0.000000000         0.000000000                
     0.000000000         0.000000000         0.000000000                
Si             463                                                      
    -3.759226554        -11.26832066         8.231759743                
     0.000000000         0.000000000         0.000000000                
     0.000000000         0.000000000         0.000000000                
Si             464                                                      
    -7.515102625        0.2495819875E-03     8.231759743                
     0.000000000         0.000000000         0.000000000                
     0.000000000         0.000000000         0.000000000                
Si             465                                                      
    -11.64025470        -2.381203818         8.231759743                
     0.000000000         0.000000000         0.000000000                
     0.000000000         0.000000000         0.000000000                
Si             466                                                      
    -11.64025470         2.381702983         8.231759743                
     0.000000000         0.000000000         0.000000000                
     0.000000000         0.000000000         0.000000000                
Si             467                                                      
    -11.06938415         1.393512865       -0.1587851259E-02            
     0.000000000         0.000000000         0.000000000                
     0.000000000         0.000000000         0.000000000                
Si             468                                                      
    -11.06938415        -1.393013701       -0.1587851259E-02            
     0.000000000         0.000000000         0.000000000                
     0.000000000         0.000000000         0.000000000                
Si             469                                                      
    -8.656843733        0.2495819875E-03   -0.1587851259E-02            
     0.000000000         0.000000000         0.000000000                
     0.000000000         0.000000000         0.000000000                
Si             470                                                      
    -4.330097108        -10.28013055       -0.1587851259E-02            
     0.000000000         0.000000000         0.000000000                
     0.000000000         0.000000000         0.000000000                
Si             471                                                      
    -4.330097108        -7.493603977       -0.1587851259E-02            
     0.000000000         0.000000000         0.000000000                
     0.000000000         0.000000000         0.000000000                
Si             472                                                      
    -6.742637519        -8.886867260       -0.1587851259E-02            
     0.000000000         0.000000000         0.000000000                
     0.000000000         0.000000000         0.000000000                
Si             473                                                      
    -10.26489000        0.2495819875E-03     3.965303078                
     0.000000000         0.000000000         0.000000000                
     0.000000000         0.000000000         0.000000000                
Si             474                                                      
    -5.134591256        -8.886867260         3.965303078                
     0.000000000         0.000000000         0.000000000                
     0.000000000         0.000000000         0.000000000                
Si             475                                                      
    -5.134591256        -8.886867260         6.991105420                
     0.000000000         0.000000000         0.000000000                
     0.000000000         0.000000000         0.000000000                
Si             476                                                      
    -10.26489000        0.2495819875E-03     6.991105420                
     0.000000000         0.000000000         0.000000000                
     0.000000000         0.000000000         0.000000000                
Si             477                                                      
     8.213982590        -6.432877503         4.010520548                
     0.000000000         0.000000000         0.000000000                
     0.000000000         0.000000000         0.000000000                
Si             478                                                      
     1.458681034        -7.440850263         4.010520548                
     0.000000000         0.000000000         0.000000000                
     0.000000000         0.000000000         0.000000000                
Si             479                                                      
     1.458681034        -10.33288426         6.944945919                
     0.000000000         0.000000000         0.000000000                
     0.000000000         0.000000000         0.000000000                
Si             480                                                      
     5.709123179        -4.986860505         6.944945919                
     0.000000000         0.000000000         0.000000000                
     0.000000000         0.000000000         0.000000000                
Si             481                                                      
     8.213982590        -6.432877503         6.944945919                
     0.000000000         0.000000000         0.000000000                
     0.000000000         0.000000000         0.000000000                
Si             482                                                      
     1.458681034        -7.440850263         6.944945919                
     0.000000000         0.000000000         0.000000000                
     0.000000000         0.000000000         0.000000000                
Si             483                                                      
     1.458681034        -10.33288426         4.010520548                
     0.000000000         0.000000000         0.000000000                
     0.000000000         0.000000000         0.000000000                
Si             484                                                      
     5.709123179        -4.986860505         4.010520548                
     0.000000000         0.000000000         0.000000000                
     0.000000000         0.000000000         0.000000000                
Si             485                                                      
     3.752525586        -11.26832066         2.724648755                
     0.000000000         0.000000000         0.000000000                
     0.000000000         0.000000000         0.000000000                
Si             486                                                      
     7.877677659        -8.886867260         2.724648755                
     0.000000000         0.000000000         0.000000000                
     0.000000000         0.000000000         0.000000000                
Si             487                                                      
     3.752525586        -6.505413859         2.724648755                
     0.000000000         0.000000000         0.000000000                
     0.000000000         0.000000000         0.000000000                
Si             488                                                      
     7.877677659        -8.886867260         8.231759743                
     0.000000000         0.000000000         0.000000000                
     0.000000000         0.000000000         0.000000000                
Si             489                                                      
     3.752525586        -11.26832066         8.231759743                
     0.000000000         0.000000000         0.000000000                
     0.000000000         0.000000000         0.000000000                
Si             490                                                      
     3.752525586        -6.505413859         8.231759743                
     0.000000000         0.000000000         0.000000000                
     0.000000000         0.000000000         0.000000000                
Si             491                                                      
     4.323396140        -7.493603977       -0.1587851259E-02            
     0.000000000         0.000000000         0.000000000                
     0.000000000         0.000000000         0.000000000                
Si             492                                                      
     4.323396140        -10.28013055       -0.1587851259E-02            
     0.000000000         0.000000000         0.000000000                
     0.000000000         0.000000000         0.000000000                
Si             493                                                      
     6.735936551        -8.886867260       -0.1587851259E-02            
     0.000000000         0.000000000         0.000000000                
     0.000000000         0.000000000         0.000000000                
Si             494                                                      
     5.127890288        -8.886867260         3.965303078                
     0.000000000         0.000000000         0.000000000                
     0.000000000         0.000000000         0.000000000                
Si             495                                                      
     5.127890288        -8.886867260         6.991105420                
     0.000000000         0.000000000         0.000000000                
     0.000000000         0.000000000         0.000000000                
Si             496                                                      
    -8.221625588         6.433376667         4.010520548                
     0.000000000         0.000000000         0.000000000                
     0.000000000         0.000000000         0.000000000                
Si             497                                                      
    -1.465382002         7.440407396         4.010520548                
     0.000000000         0.000000000         0.000000000                
     0.000000000         0.000000000         0.000000000                
Si             498                                                      
    -1.465382002         10.33338342         6.944945919                
     0.000000000         0.000000000         0.000000000                
     0.000000000         0.000000000         0.000000000                
Si             499                                                      
    -5.715824147         4.986417638         6.944945919                
     0.000000000         0.000000000         0.000000000                
     0.000000000         0.000000000         0.000000000                
Si             500                                                      
    -8.221625588         6.433376667         6.944945919                
     0.000000000         0.000000000         0.000000000                
     0.000000000         0.000000000         0.000000000                
Si             501                                                      
    -1.465382002         7.440407396         6.944945919                
     0.000000000         0.000000000         0.000000000                
     0.000000000         0.000000000         0.000000000                
Si             502                                                      
    -1.465382002         10.33338342         4.010520548                
     0.000000000         0.000000000         0.000000000                
     0.000000000         0.000000000         0.000000000                
Si             503                                                      
    -5.715824147         4.986417638         4.010520548                
     0.000000000         0.000000000         0.000000000                
     0.000000000         0.000000000         0.000000000                
Si             504                                                      
    -3.759226554         11.26881982         2.724648755                
     0.000000000         0.000000000         0.000000000                
     0.000000000         0.000000000         0.000000000                
Si             505                                                      
    -7.884378627         8.887366425         2.724648755                
     0.000000000         0.000000000         0.000000000                
     0.000000000         0.000000000         0.000000000                
Si             506                                                      
    -3.759226554         6.505913024         2.724648755                
     0.000000000         0.000000000         0.000000000                
     0.000000000         0.000000000         0.000000000                
Si             507                                                      
    -7.884378627         8.887366425         8.231759743                
     0.000000000         0.000000000         0.000000000                
     0.000000000         0.000000000         0.000000000                
Si             508                                                      
    -3.759226554         11.26881982         8.231759743                
     0.000000000         0.000000000         0.000000000                
     0.000000000         0.000000000         0.000000000                
Si             509                                                      
    -3.759226554         6.505913024         8.231759743                
     0.000000000         0.000000000         0.000000000                
     0.000000000         0.000000000         0.000000000                
Si             510                                                      
    -4.330097108         7.494103141       -0.1587851259E-02            
     0.000000000         0.000000000         0.000000000                
     0.000000000         0.000000000         0.000000000                
Si             511                                                      
    -4.330097108         10.28062971       -0.1587851259E-02            
     0.000000000         0.000000000         0.000000000                
     0.000000000         0.000000000         0.000000000                
Si             512                                                      
    -6.742637519         8.887366425       -0.1587851259E-02            
     0.000000000         0.000000000         0.000000000                
     0.000000000         0.000000000         0.000000000                
Si             513                                                      
    -5.134591256         8.887366425         3.965303078                
     0.000000000         0.000000000         0.000000000                
     0.000000000         0.000000000         0.000000000                
Si             514                                                      
    -5.134591256         8.887366425         6.991105420                
     0.000000000         0.000000000         0.000000000                
     0.000000000         0.000000000         0.000000000                
Si             515                                                      
     5.709123179         4.986417638         4.010520548                
     0.000000000         0.000000000         0.000000000                
     0.000000000         0.000000000         0.000000000                
Si             516                                                      
     1.458681034         10.33338342         4.010520548                
     0.000000000         0.000000000         0.000000000                
     0.000000000         0.000000000         0.000000000                
Si             517                                                      
     9.676956138         3.900256337         4.010520548                
     0.000000000         0.000000000         0.000000000                
     0.000000000         0.000000000         0.000000000                
Si             518                                                      
     7.171154696        -2.453740175         4.010520548                
     0.000000000         0.000000000         0.000000000                
     0.000000000         0.000000000         0.000000000                
Si             519                                                      
     7.171154696         2.454239339         6.944945919                
     0.000000000         0.000000000         0.000000000                
     0.000000000         0.000000000         0.000000000                
Si             520                                                      
     9.676956138        -3.900699204         6.944945919                
     0.000000000         0.000000000         0.000000000                
     0.000000000         0.000000000         0.000000000                
Si             521                                                      
     8.213982590         6.433376667         6.944945919                
     0.000000000         0.000000000         0.000000000                
     0.000000000         0.000000000         0.000000000                
Si             522                                                      
     1.458681034         7.440407396         6.944945919                
     0.000000000         0.000000000         0.000000000                
     0.000000000         0.000000000         0.000000000                
Si             523                                                      
     9.676956138         3.900256337         6.944945919                
     0.000000000         0.000000000         0.000000000                
     0.000000000         0.000000000         0.000000000                
Si             524                                                      
     7.171154696        -2.453740175         6.944945919                
     0.000000000         0.000000000         0.000000000                
     0.000000000         0.000000000         0.000000000                
Si             525                                                      
     5.709123179         4.986417638         6.944945919                
     0.000000000         0.000000000         0.000000000                
     0.000000000         0.000000000         0.000000000                
Si             526                                                      
     1.458681034         10.33338342         6.944945919                
     0.000000000         0.000000000         0.000000000                
     0.000000000         0.000000000         0.000000000                
Si             527                                                      
     8.213982590         6.433376667         4.010520548                
     0.000000000         0.000000000         0.000000000                
     0.000000000         0.000000000         0.000000000                
Si             528                                                      
     1.458681034         7.440407396         4.010520548                
     0.000000000         0.000000000         0.000000000                
     0.000000000         0.000000000         0.000000000                
Si             529                                                      
     7.171154696         2.454239339         4.010520548                
     0.000000000         0.000000000         0.000000000                
     0.000000000         0.000000000         0.000000000                
Si             530                                                      
     9.676956138        -3.900699204         4.010520548                
     0.000000000         0.000000000         0.000000000                
     0.000000000         0.000000000         0.000000000                
Si             531                                                      
     3.752525586         6.505913024         2.724648755                
     0.000000000         0.000000000         0.000000000                
     0.000000000         0.000000000         0.000000000                
Si             532                                                      
     7.877677659         8.887366425         2.724648755                
     0.000000000         0.000000000         0.000000000                
     0.000000000         0.000000000         0.000000000                
Si             533                                                      
     3.752525586         11.26881982         2.724648755                
     0.000000000         0.000000000         0.000000000                
     0.000000000         0.000000000         0.000000000                
Si             534                                                      
     11.63355373         2.381702983         2.724648755                
     0.000000000         0.000000000         0.000000000                
     0.000000000         0.000000000         0.000000000                
Si             535                                                      
     7.508401658        0.2495819875E-03     2.724648755                
     0.000000000         0.000000000         0.000000000                
     0.000000000         0.000000000         0.000000000                
Si             536                                                      
     11.63355373        -2.381203818         2.724648755                
     0.000000000         0.000000000         0.000000000                
     0.000000000         0.000000000         0.000000000                
Si             537                                                      
     7.508401658        0.2495819875E-03     8.231759743                
     0.000000000         0.000000000         0.000000000                
     0.000000000         0.000000000         0.000000000                
Si             538                                                      
     11.63355373         2.381702983         8.231759743                
     0.000000000         0.000000000         0.000000000                
     0.000000000         0.000000000         0.000000000                
Si             539                                                      
     11.63355373        -2.381203818         8.231759743                
     0.000000000         0.000000000         0.000000000                
     0.000000000         0.000000000         0.000000000                
Si             540                                                      
     7.877677659         8.887366425         8.231759743                
     0.000000000         0.000000000         0.000000000                
     0.000000000         0.000000000         0.000000000                
Si             541                                                      
     3.752525586         6.505913024         8.231759743                
     0.000000000         0.000000000         0.000000000                
     0.000000000         0.000000000         0.000000000                
Si             542                                                      
     3.752525586         11.26881982         8.231759743                
     0.000000000         0.000000000         0.000000000                
     0.000000000         0.000000000         0.000000000                
Si             543                                                      
     4.323396140         10.28062971       -0.1587851259E-02            
     0.000000000         0.000000000         0.000000000                
     0.000000000         0.000000000         0.000000000                
Si             544                                                      
     4.323396140         7.494103141       -0.1587851259E-02            
     0.000000000         0.000000000         0.000000000                
     0.000000000         0.000000000         0.000000000                
Si             545                                                      
     6.735936551         8.887366425       -0.1587851259E-02            
     0.000000000         0.000000000         0.000000000                
     0.000000000         0.000000000         0.000000000                
Si             546                                                      
     11.06268317        -1.393013701       -0.1587851259E-02            
     0.000000000         0.000000000         0.000000000                
     0.000000000         0.000000000         0.000000000                
Si             547                                                      
     11.06268317         1.393512865       -0.1587851259E-02            
     0.000000000         0.000000000         0.000000000                
     0.000000000         0.000000000         0.000000000                
Si             548                                                      
     8.650142765        0.2495819875E-03   -0.1587851259E-02            
     0.000000000         0.000000000         0.000000000                
     0.000000000         0.000000000         0.000000000                
Si             549                                                      
     5.127890288         8.887366425         3.965303078                
     0.000000000         0.000000000         0.000000000                
     0.000000000         0.000000000         0.000000000                
Si             550                                                      
     10.25818903        0.2495819875E-03     3.965303078                
     0.000000000         0.000000000         0.000000000                
     0.000000000         0.000000000         0.000000000                
Si             551                                                      
     10.25818903        0.2495819875E-03     6.991105420                
     0.000000000         0.000000000         0.000000000                
     0.000000000         0.000000000         0.000000000                
Si             552                                                      
     5.127890288         8.887366425         6.991105420                
     0.000000000         0.000000000         0.000000000                
     0.000000000         0.000000000         0.000000000                
Si             553                                                      
    -9.683657106        -3.900699204         14.97010475                
     0.000000000         0.000000000         0.000000000                
     0.000000000         0.000000000         0.000000000                
Si             554                                                      
    -7.177855665         2.454239339         14.97010475                
     0.000000000         0.000000000         0.000000000                
     0.000000000         0.000000000         0.000000000                
Si             555                                                      
    -5.715824147        -4.986860505         14.97010475                
     0.000000000         0.000000000         0.000000000                
     0.000000000         0.000000000         0.000000000                
Si             556                                                      
    -1.465382002        -10.33288426         14.97010475                
     0.000000000         0.000000000         0.000000000                
     0.000000000         0.000000000         0.000000000                
Si             557                                                      
    -8.221625588        -6.432877503         17.90358809                
     0.000000000         0.000000000         0.000000000                
     0.000000000         0.000000000         0.000000000                
Si             558                                                      
    -1.465382002        -7.440850263         17.90358809                
     0.000000000         0.000000000         0.000000000                
     0.000000000         0.000000000         0.000000000                
Si             559                                                      
    -7.177855665        -2.453740175         17.90358809                
     0.000000000         0.000000000         0.000000000                
     0.000000000         0.000000000         0.000000000                
Si             560                                                      
    -9.683657106         3.900256337         17.90358809                
     0.000000000         0.000000000         0.000000000                
     0.000000000         0.000000000         0.000000000                
Si             561                                                      
    -5.715824147        -4.986860505         17.90358809                
     0.000000000         0.000000000         0.000000000                
     0.000000000         0.000000000         0.000000000                
Si             562                                                      
    -1.465382002        -10.33288426         17.90358809                
     0.000000000         0.000000000         0.000000000                
     0.000000000         0.000000000         0.000000000                
Si             563                                                      
    -9.683657106        -3.900699204         17.90358809                
     0.000000000         0.000000000         0.000000000                
     0.000000000         0.000000000         0.000000000                
Si             564                                                      
    -7.177855665         2.454239339         17.90358809                
     0.000000000         0.000000000         0.000000000                
     0.000000000         0.000000000         0.000000000                
Si             565                                                      
    -7.177855665        -2.453740175         14.97010475                
     0.000000000         0.000000000         0.000000000                
     0.000000000         0.000000000         0.000000000                
Si             566                                                      
    -9.683657106         3.900256337         14.97010475                
     0.000000000         0.000000000         0.000000000                
     0.000000000         0.000000000         0.000000000                
Si             567                                                      
    -8.221625588        -6.432877503         14.97010475                
     0.000000000         0.000000000         0.000000000                
     0.000000000         0.000000000         0.000000000                
Si             568                                                      
    -1.465382002        -7.440850263         14.97010475                
     0.000000000         0.000000000         0.000000000                
     0.000000000         0.000000000         0.000000000                
Si             569                                                      
    -11.64025470        -2.381203818         13.68329093                
     0.000000000         0.000000000         0.000000000                
     0.000000000         0.000000000         0.000000000                
Si             570                                                      
    -7.515102625        0.2495819875E-03     13.68329093                
     0.000000000         0.000000000         0.000000000                
     0.000000000         0.000000000         0.000000000                
Si             571                                                      
    -11.64025470         2.381702983         13.68329093                
     0.000000000         0.000000000         0.000000000                
     0.000000000         0.000000000         0.000000000                
Si             572                                                      
    -3.759226554        -6.505413859         13.68329093                
     0.000000000         0.000000000         0.000000000                
     0.000000000         0.000000000         0.000000000                
Si             573                                                      
    -7.884378627        -8.886867260         13.68329093                
     0.000000000         0.000000000         0.000000000                
     0.000000000         0.000000000         0.000000000                
Si             574                                                      
    -3.759226554        -11.26832066         13.68329093                
     0.000000000         0.000000000         0.000000000                
     0.000000000         0.000000000         0.000000000                
Si             575                                                      
    -7.884378627        -8.886867260         19.19040191                
     0.000000000         0.000000000         0.000000000                
     0.000000000         0.000000000         0.000000000                
Si             576                                                      
    -3.759226554        -6.505413859         19.19040191                
     0.000000000         0.000000000         0.000000000                
     0.000000000         0.000000000         0.000000000                
Si             577                                                      
    -3.759226554        -11.26832066         19.19040191                
     0.000000000         0.000000000         0.000000000                
     0.000000000         0.000000000         0.000000000                
Si             578                                                      
    -7.515102625        0.2495819875E-03     19.19040191                
     0.000000000         0.000000000         0.000000000                
     0.000000000         0.000000000         0.000000000                
Si             579                                                      
    -11.64025470        -2.381203818         19.19040191                
     0.000000000         0.000000000         0.000000000                
     0.000000000         0.000000000         0.000000000                
Si             580                                                      
    -11.64025470         2.381702983         19.19040191                
     0.000000000         0.000000000         0.000000000                
     0.000000000         0.000000000         0.000000000                
Si             581                                                      
    -11.06938415         1.393512865         10.95705432                
     0.000000000         0.000000000         0.000000000                
     0.000000000         0.000000000         0.000000000                
Si             582                                                      
    -11.06938415        -1.393013701         10.95705432                
     0.000000000         0.000000000         0.000000000                
     0.000000000         0.000000000         0.000000000                
Si             583                                                      
    -8.656843733        0.2495819875E-03     10.95705432                
     0.000000000         0.000000000         0.000000000                
     0.000000000         0.000000000         0.000000000                
Si             584                                                      
    -4.330097108        -10.28013055         10.95705432                
     0.000000000         0.000000000         0.000000000                
     0.000000000         0.000000000         0.000000000                
Si             585                                                      
    -4.330097108        -7.493603977         10.95705432                
     0.000000000         0.000000000         0.000000000                
     0.000000000         0.000000000         0.000000000                
Si             586                                                      
    -6.742637519        -8.886867260         10.95705432                
     0.000000000         0.000000000         0.000000000                
     0.000000000         0.000000000         0.000000000                
Si             587                                                      
    -10.26489000        0.2495819875E-03     14.92394525                
     0.000000000         0.000000000         0.000000000                
     0.000000000         0.000000000         0.000000000                
Si             588                                                      
    -5.134591256        -8.886867260         14.92394525                
     0.000000000         0.000000000         0.000000000                
     0.000000000         0.000000000         0.000000000                
Si             589                                                      
    -5.134591256        -8.886867260         17.94974759                
     0.000000000         0.000000000         0.000000000                
     0.000000000         0.000000000         0.000000000                
Si             590                                                      
    -10.26489000        0.2495819875E-03     17.94974759                
     0.000000000         0.000000000         0.000000000                
     0.000000000         0.000000000         0.000000000                
Si             591                                                      
     8.213982590        -6.432877503         14.97010475                
     0.000000000         0.000000000         0.000000000                
     0.000000000         0.000000000         0.000000000                
Si             592                                                      
     1.458681034        -7.440850263         14.97010475                
     0.000000000         0.000000000         0.000000000                
     0.000000000         0.000000000         0.000000000                
Si             593                                                      
     1.458681034        -10.33288426         17.90358809                
     0.000000000         0.000000000         0.000000000                
     0.000000000         0.000000000         0.000000000                
Si             594                                                      
     5.709123179        -4.986860505         17.90358809                
     0.000000000         0.000000000         0.000000000                
     0.000000000         0.000000000         0.000000000                
Si             595                                                      
     8.213982590        -6.432877503         17.90358809                
     0.000000000         0.000000000         0.000000000                
     0.000000000         0.000000000         0.000000000                
Si             596                                                      
     1.458681034        -7.440850263         17.90358809                
     0.000000000         0.000000000         0.000000000                
     0.000000000         0.000000000         0.000000000                
Si             597                                                      
     1.458681034        -10.33288426         14.97010475                
     0.000000000         0.000000000         0.000000000                
     0.000000000         0.000000000         0.000000000                
Si             598                                                      
     5.709123179        -4.986860505         14.97010475                
     0.000000000         0.000000000         0.000000000                
     0.000000000         0.000000000         0.000000000                
Si             599                                                      
     3.752525586        -11.26832066         13.68329093                
     0.000000000         0.000000000         0.000000000                
     0.000000000         0.000000000         0.000000000                
Si             600                                                      
     7.877677659        -8.886867260         13.68329093                
     0.000000000         0.000000000         0.000000000                
     0.000000000         0.000000000         0.000000000                
Si             601                                                      
     3.752525586        -6.505413859         13.68329093                
     0.000000000         0.000000000         0.000000000                
     0.000000000         0.000000000         0.000000000                
Si             602                                                      
     7.877677659        -8.886867260         19.19040191                
     0.000000000         0.000000000         0.000000000                
     0.000000000         0.000000000         0.000000000                
Si             603                                                      
     3.752525586        -11.26832066         19.19040191                
     0.000000000         0.000000000         0.000000000                
     0.000000000         0.000000000         0.000000000                
Si             604                                                      
     3.752525586        -6.505413859         19.19040191                
     0.000000000         0.000000000         0.000000000                
     0.000000000         0.000000000         0.000000000                
Si             605                                                      
     4.323396140        -7.493603977         10.95705432                
     0.000000000         0.000000000         0.000000000                
     0.000000000         0.000000000         0.000000000                
Si             606                                                      
     4.323396140        -10.28013055         10.95705432                
     0.000000000         0.000000000         0.000000000                
     0.000000000         0.000000000         0.000000000                
Si             607                                                      
     6.735936551        -8.886867260         10.95705432                
     0.000000000         0.000000000         0.000000000                
     0.000000000         0.000000000         0.000000000                
Si             608                                                      
     5.127890288        -8.886867260         14.92394525                
     0.000000000         0.000000000         0.000000000                
     0.000000000         0.000000000         0.000000000                
Si             609                                                      
     5.127890288        -8.886867260         17.94974759                
     0.000000000         0.000000000         0.000000000                
     0.000000000         0.000000000         0.000000000                
Si             610                                                      
    -8.221625588         6.433376667         14.97010475                
     0.000000000         0.000000000         0.000000000                
     0.000000000         0.000000000         0.000000000                
Si             611                                                      
    -1.465382002         7.440407396         14.97010475                
     0.000000000         0.000000000         0.000000000                
     0.000000000         0.000000000         0.000000000                
Si             612                                                      
    -1.465382002         10.33338342         17.90358809                
     0.000000000         0.000000000         0.000000000                
     0.000000000         0.000000000         0.000000000                
Si             613                                                      
    -5.715824147         4.986417638         17.90358809                
     0.000000000         0.000000000         0.000000000                
     0.000000000         0.000000000         0.000000000                
Si             614                                                      
    -8.221625588         6.433376667         17.90358809                
     0.000000000         0.000000000         0.000000000                
     0.000000000         0.000000000         0.000000000                
Si             615                                                      
    -1.465382002         7.440407396         17.90358809                
     0.000000000         0.000000000         0.000000000                
     0.000000000         0.000000000         0.000000000                
Si             616                                                      
    -1.465382002         10.33338342         14.97010475                
     0.000000000         0.000000000         0.000000000                
     0.000000000         0.000000000         0.000000000                
Si             617                                                      
    -5.715824147         4.986417638         14.97010475                
     0.000000000         0.000000000         0.000000000                
     0.000000000         0.000000000         0.000000000                
Si             618                                                      
    -3.759226554         11.26881982         13.68329093                
     0.000000000         0.000000000         0.000000000                
     0.000000000         0.000000000         0.000000000                
Si             619                                                      
    -7.884378627         8.887366425         13.68329093                
     0.000000000         0.000000000         0.000000000                
     0.000000000         0.000000000         0.000000000                
Si             620                                                      
    -3.759226554         6.505913024         13.68329093                
     0.000000000         0.000000000         0.000000000                
     0.000000000         0.000000000         0.000000000                
Si             621                                                      
    -7.884378627         8.887366425         19.19040191                
     0.000000000         0.000000000         0.000000000                
     0.000000000         0.000000000         0.000000000                
Si             622                                                      
    -3.759226554         11.26881982         19.19040191                
     0.000000000         0.000000000         0.000000000                
     0.000000000         0.000000000         0.000000000                
Si             623                                                      
    -3.759226554         6.505913024         19.19040191                
     0.000000000         0.000000000         0.000000000                
     0.000000000         0.000000000         0.000000000                
Si             624                                                      
    -4.330097108         7.494103141         10.95705432                
     0.000000000         0.000000000         0.000000000                
     0.000000000         0.000000000         0.000000000                
Si             625                                                      
    -4.330097108         10.28062971         10.95705432                
     0.000000000         0.000000000         0.000000000                
     0.000000000         0.000000000         0.000000000                
Si             626                                                      
    -6.742637519         8.887366425         10.95705432                
     0.000000000         0.000000000         0.000000000                
     0.000000000         0.000000000         0.000000000                
Si             627                                                      
    -5.134591256         8.887366425         14.92394525                
     0.000000000         0.000000000         0.000000000                
     0.000000000         0.000000000         0.000000000                
Si             628                                                      
    -5.134591256         8.887366425         17.94974759                
     0.000000000         0.000000000         0.000000000                
     0.000000000         0.000000000         0.000000000                
Si             629                                                      
     5.709123179         4.986417638         14.97010475                
     0.000000000         0.000000000         0.000000000                
     0.000000000         0.000000000         0.000000000                
Si             630                                                      
     1.458681034         10.33338342         14.97010475                
     0.000000000         0.000000000         0.000000000                
     0.000000000         0.000000000         0.000000000                
Si             631                                                      
     9.676956138         3.900256337         14.97010475                
     0.000000000         0.000000000         0.000000000                
     0.000000000         0.000000000         0.000000000                
Si             632                                                      
     7.171154696        -2.453740175         14.97010475                
     0.000000000         0.000000000         0.000000000                
     0.000000000         0.000000000         0.000000000                
Si             633                                                      
     7.171154696         2.454239339         17.90358809                
     0.000000000         0.000000000         0.000000000                
     0.000000000         0.000000000         0.000000000                
Si             634                                                      
     9.676956138        -3.900699204         17.90358809                
     0.000000000         0.000000000         0.000000000                
     0.000000000         0.000000000         0.000000000                
Si             635                                                      
     8.213982590         6.433376667         17.90358809                
     0.000000000         0.000000000         0.000000000                
     0.000000000         0.000000000         0.000000000                
Si             636                                                      
     1.458681034         7.440407396         17.90358809                
     0.000000000         0.000000000         0.000000000                
     0.000000000         0.000000000         0.000000000                
Si             637                                                      
     9.676956138         3.900256337         17.90358809                
     0.000000000         0.000000000         0.000000000                
     0.000000000         0.000000000         0.000000000                
Si             638                                                      
     7.171154696        -2.453740175         17.90358809                
     0.000000000         0.000000000         0.000000000                
     0.000000000         0.000000000         0.000000000                
Si             639                                                      
     5.709123179         4.986417638         17.90358809                
     0.000000000         0.000000000         0.000000000                
     0.000000000         0.000000000         0.000000000                
Si             640                                                      
     1.458681034         10.33338342         17.90358809                
     0.000000000         0.000000000         0.000000000                
     0.000000000         0.000000000         0.000000000                
Si             641                                                      
     8.213982590         6.433376667         14.97010475                
     0.000000000         0.000000000         0.000000000                
     0.000000000         0.000000000         0.000000000                
Si             642                                                      
     1.458681034         7.440407396         14.97010475                
     0.000000000         0.000000000         0.000000000                
     0.000000000         0.000000000         0.000000000                
Si             643                                                      
     7.171154696         2.454239339         14.97010475                
     0.000000000         0.000000000         0.000000000                
     0.000000000         0.000000000         0.000000000                
Si             644                                                      
     9.676956138        -3.900699204         14.97010475                
     0.000000000         0.000000000         0.000000000                
     0.000000000         0.000000000         0.000000000                
Si             645                                                      
     3.752525586         6.505913024         13.68329093                
     0.000000000         0.000000000         0.000000000                
     0.000000000         0.000000000         0.000000000                
Si             646                                                      
     7.877677659         8.887366425         13.68329093                
     0.000000000         0.000000000         0.000000000                
     0.000000000         0.000000000         0.000000000                
Si             647                                                      
     3.752525586         11.26881982         13.68329093                
     0.000000000         0.000000000         0.000000000                
     0.000000000         0.000000000         0.000000000                
Si             648                                                      
     11.63355373         2.381702983         13.68329093                
     0.000000000         0.000000000         0.000000000                
     0.000000000         0.000000000         0.000000000                
Si             649                                                      
     7.508401658        0.2495819875E-03     13.68329093                
     0.000000000         0.000000000         0.000000000                
     0.000000000         0.000000000         0.000000000                
Si             650                                                      
     11.63355373        -2.381203818         13.68329093                
     0.000000000         0.000000000         0.000000000                
     0.000000000         0.000000000         0.000000000                
Si             651                                                      
     7.508401658        0.2495819875E-03     19.19040191                
     0.000000000         0.000000000         0.000000000                
     0.000000000         0.000000000         0.000000000                
Si             652                                                      
     11.63355373         2.381702983         19.19040191                
     0.000000000         0.000000000         0.000000000                
     0.000000000         0.000000000         0.000000000                
Si             653                                                      
     11.63355373        -2.381203818         19.19040191                
     0.000000000         0.000000000         0.000000000                
     0.000000000         0.000000000         0.000000000                
Si             654                                                      
     7.877677659         8.887366425         19.19040191                
     0.000000000         0.000000000         0.000000000                
     0.000000000         0.000000000         0.000000000                
Si             655                                                      
     3.752525586         6.505913024         19.19040191                
     0.000000000         0.000000000         0.000000000                
     0.000000000         0.000000000         0.000000000                
Si             656                                                      
     3.752525586         11.26881982         19.19040191                
     0.000000000         0.000000000         0.000000000                
     0.000000000         0.000000000         0.000000000                
Si             657                                                      
     4.323396140         10.28062971         10.95705432                
     0.000000000         0.000000000         0.000000000                
     0.000000000         0.000000000         0.000000000                
Si             658                                                      
     4.323396140         7.494103141         10.95705432                
     0.000000000         0.000000000         0.000000000                
     0.000000000         0.000000000         0.000000000                
Si             659                                                      
     6.735936551         8.887366425         10.95705432                
     0.000000000         0.000000000         0.000000000                
     0.000000000         0.000000000         0.000000000                
Si             660                                                      
     11.06268317        -1.393013701         10.95705432                
     0.000000000         0.000000000         0.000000000                
     0.000000000         0.000000000         0.000000000                
Si             661                                                      
     11.06268317         1.393512865         10.95705432                
     0.000000000         0.000000000         0.000000000                
     0.000000000         0.000000000         0.000000000                
Si             662                                                      
     8.650142765        0.2495819875E-03     10.95705432                
     0.000000000         0.000000000         0.000000000                
     0.000000000         0.000000000         0.000000000                
Si             663                                                      
     5.127890288         8.887366425         14.92394525                
     0.000000000         0.000000000         0.000000000                
     0.000000000         0.000000000         0.000000000                
Si             664                                                      
     10.25818903        0.2495819875E-03     14.92394525                
     0.000000000         0.000000000         0.000000000                
     0.000000000         0.000000000         0.000000000                
Si             665                                                      
     10.25818903        0.2495819875E-03     17.94974759                
     0.000000000         0.000000000         0.000000000                
     0.000000000         0.000000000         0.000000000                
Si             666                                                      
     5.127890288         8.887366425         17.94974759                
     0.000000000         0.000000000         0.000000000                
     0.000000000         0.000000000         0.000000000                
Si             667                                                      
    -9.683657106        -3.900699204         25.92874692                
     0.000000000         0.000000000         0.000000000                
     0.000000000         0.000000000         0.000000000                
Si             668                                                      
    -7.177855665         2.454239339         25.92874692                
     0.000000000         0.000000000         0.000000000                
     0.000000000         0.000000000         0.000000000                
Si             669                                                      
    -5.715824147        -4.986860505         25.92874692                
     0.000000000         0.000000000         0.000000000                
     0.000000000         0.000000000         0.000000000                
Si             670                                                      
    -1.465382002        -10.33288426         25.92874692                
     0.000000000         0.000000000         0.000000000                
     0.000000000         0.000000000         0.000000000                
Si             671                                                      
    -8.221625588        -6.432877503         28.86317229                
     0.000000000         0.000000000         0.000000000                
     0.000000000         0.000000000         0.000000000                
Si             672                                                      
    -1.465382002        -7.440850263         28.86317229                
     0.000000000         0.000000000         0.000000000                
     0.000000000         0.000000000         0.000000000                
Si             673                                                      
    -7.177855665        -2.453740175         28.86317229                
     0.000000000         0.000000000         0.000000000                
     0.000000000         0.000000000         0.000000000                
Si             674                                                      
    -9.683657106         3.900256337         28.86317229                
     0.000000000         0.000000000         0.000000000                
     0.000000000         0.000000000         0.000000000                
Si             675                                                      
    -5.715824147        -4.986860505         28.86317229                
     0.000000000         0.000000000         0.000000000                
     0.000000000         0.000000000         0.000000000                
Si             676                                                      
    -1.465382002        -10.33288426         28.86317229                
     0.000000000         0.000000000         0.000000000                
     0.000000000         0.000000000         0.000000000                
Si             677                                                      
    -9.683657106        -3.900699204         28.86317229                
     0.000000000         0.000000000         0.000000000                
     0.000000000         0.000000000         0.000000000                
Si             678                                                      
    -7.177855665         2.454239339         28.86317229                
     0.000000000         0.000000000         0.000000000                
     0.000000000         0.000000000         0.000000000                
Si             679                                                      
    -7.177855665        -2.453740175         25.92874692                
     0.000000000         0.000000000         0.000000000                
     0.000000000         0.000000000         0.000000000                
Si             680                                                      
    -9.683657106         3.900256337         25.92874692                
     0.000000000         0.000000000         0.000000000                
     0.000000000         0.000000000         0.000000000                
Si             681                                                      
    -8.221625588        -6.432877503         25.92874692                
     0.000000000         0.000000000         0.000000000                
     0.000000000         0.000000000         0.000000000                
Si             682                                                      
    -1.465382002        -7.440850263         25.92874692                
     0.000000000         0.000000000         0.000000000                
     0.000000000         0.000000000         0.000000000                
Si             683                                                      
    -11.64025470        -2.381203818         24.64193309                
     0.000000000         0.000000000         0.000000000                
     0.000000000         0.000000000         0.000000000                
Si             684                                                      
    -7.515102625        0.2495819875E-03     24.64193309                
     0.000000000         0.000000000         0.000000000                
     0.000000000         0.000000000         0.000000000                
Si             685                                                      
    -11.64025470         2.381702983         24.64193309                
     0.000000000         0.000000000         0.000000000                
     0.000000000         0.000000000         0.000000000                
Si             686                                                      
    -3.759226554        -6.505413859         24.64193309                
     0.000000000         0.000000000         0.000000000                
     0.000000000         0.000000000         0.000000000                
Si             687                                                      
    -7.884378627        -8.886867260         24.64193309                
     0.000000000         0.000000000         0.000000000                
     0.000000000         0.000000000         0.000000000                
Si             688                                                      
    -3.759226554        -11.26832066         24.64193309                
     0.000000000         0.000000000         0.000000000                
     0.000000000         0.000000000         0.000000000                
Si             689                                                      
    -7.884378627        -8.886867260         30.14998611                
     0.000000000         0.000000000         0.000000000                
     0.000000000         0.000000000         0.000000000                
Si             690                                                      
    -3.759226554        -6.505413859         30.14998611                
     0.000000000         0.000000000         0.000000000                
     0.000000000         0.000000000         0.000000000                
Si             691                                                      
    -3.759226554        -11.26832066         30.14998611                
     0.000000000         0.000000000         0.000000000                
     0.000000000         0.000000000         0.000000000                
Si             692                                                      
    -7.515102625        0.2495819875E-03     30.14998611                
     0.000000000         0.000000000         0.000000000                
     0.000000000         0.000000000         0.000000000                
Si             693                                                      
    -11.64025470        -2.381203818         30.14998611                
     0.000000000         0.000000000         0.000000000                
     0.000000000         0.000000000         0.000000000                
Si             694                                                      
    -11.64025470         2.381702983         30.14998611                
     0.000000000         0.000000000         0.000000000                
     0.000000000         0.000000000         0.000000000                
Si             695                                                      
    -11.06938415         1.393512865         21.91663851                
     0.000000000         0.000000000         0.000000000                
     0.000000000         0.000000000         0.000000000                
Si             696                                                      
    -11.06938415        -1.393013701         21.91663851                
     0.000000000         0.000000000         0.000000000                
     0.000000000         0.000000000         0.000000000                
Si             697                                                      
    -8.656843733        0.2495819875E-03     21.91663851                
     0.000000000         0.000000000         0.000000000                
     0.000000000         0.000000000         0.000000000                
Si             698                                                      
    -4.330097108        -10.28013055         21.91663851                
     0.000000000         0.000000000         0.000000000                
     0.000000000         0.000000000         0.000000000                
Si             699                                                      
    -4.330097108        -7.493603977         21.91663851                
     0.000000000         0.000000000         0.000000000                
     0.000000000         0.000000000         0.000000000                
Si             700                                                      
    -6.742637519        -8.886867260         21.91663851                
     0.000000000         0.000000000         0.000000000                
     0.000000000         0.000000000         0.000000000                
Si             701                                                      
    -10.26489000        0.2495819875E-03     25.88352945                
     0.000000000         0.000000000         0.000000000                
     0.000000000         0.000000000         0.000000000                
Si             702                                                      
    -5.134591256        -8.886867260         25.88352945                
     0.000000000         0.000000000         0.000000000                
     0.000000000         0.000000000         0.000000000                
Si             703                                                      
    -5.134591256        -8.886867260         28.90838976                
     0.000000000         0.000000000         0.000000000                
     0.000000000         0.000000000         0.000000000                
Si             704                                                      
    -10.26489000        0.2495819875E-03     28.90838976                
     0.000000000         0.000000000         0.000000000                
     0.000000000         0.000000000         0.000000000                
Si             705                                                      
     8.213982590        -6.432877503         25.92874692                
     0.000000000         0.000000000         0.000000000                
     0.000000000         0.000000000         0.000000000                
Si             706                                                      
     1.458681034        -7.440850263         25.92874692                
     0.000000000         0.000000000         0.000000000                
     0.000000000         0.000000000         0.000000000                
Si             707                                                      
     1.458681034        -10.33288426         28.86317229                
     0.000000000         0.000000000         0.000000000                
     0.000000000         0.000000000         0.000000000                
Si             708                                                      
     5.709123179        -4.986860505         28.86317229                
     0.000000000         0.000000000         0.000000000                
     0.000000000         0.000000000         0.000000000                
Si             709                                                      
     8.213982590        -6.432877503         28.86317229                
     0.000000000         0.000000000         0.000000000                
     0.000000000         0.000000000         0.000000000                
Si             710                                                      
     1.458681034        -7.440850263         28.86317229                
     0.000000000         0.000000000         0.000000000                
     0.000000000         0.000000000         0.000000000                
Si             711                                                      
     1.458681034        -10.33288426         25.92874692                
     0.000000000         0.000000000         0.000000000                
     0.000000000         0.000000000         0.000000000                
Si             712                                                      
     5.709123179        -4.986860505         25.92874692                
     0.000000000         0.000000000         0.000000000                
     0.000000000         0.000000000         0.000000000                
Si             713                                                      
     3.752525586        -11.26832066         24.64193309                
     0.000000000         0.000000000         0.000000000                
     0.000000000         0.000000000         0.000000000                
Si             714                                                      
     7.877677659        -8.886867260         24.64193309                
     0.000000000         0.000000000         0.000000000                
     0.000000000         0.000000000         0.000000000                
Si             715                                                      
     3.752525586        -6.505413859         24.64193309                
     0.000000000         0.000000000         0.000000000                
     0.000000000         0.000000000         0.000000000                
Si             716                                                      
     7.877677659        -8.886867260         30.14998611                
     0.000000000         0.000000000         0.000000000                
     0.000000000         0.000000000         0.000000000                
Si             717                                                      
     3.752525586        -11.26832066         30.14998611                
     0.000000000         0.000000000         0.000000000                
     0.000000000         0.000000000         0.000000000                
Si             718                                                      
     3.752525586        -6.505413859         30.14998611                
     0.000000000         0.000000000         0.000000000                
     0.000000000         0.000000000         0.000000000                
Si             719                                                      
     4.323396140        -7.493603977         21.91663851                
     0.000000000         0.000000000         0.000000000                
     0.000000000         0.000000000         0.000000000                
Si             720                                                      
     4.323396140        -10.28013055         21.91663851                
     0.000000000         0.000000000         0.000000000                
     0.000000000         0.000000000         0.000000000                
Si             721                                                      
     6.735936551        -8.886867260         21.91663851                
     0.000000000         0.000000000         0.000000000                
     0.000000000         0.000000000         0.000000000                
Si             722                                                      
     5.127890288        -8.886867260         25.88352945                
     0.000000000         0.000000000         0.000000000                
     0.000000000         0.000000000         0.000000000                
Si             723                                                      
     5.127890288        -8.886867260         28.90838976                
     0.000000000         0.000000000         0.000000000                
     0.000000000         0.000000000         0.000000000                
Si             724                                                      
    -8.221625588         6.433376667         25.92874692                
     0.000000000         0.000000000         0.000000000                
     0.000000000         0.000000000         0.000000000                
Si             725                                                      
    -1.465382002         7.440407396         25.92874692                
     0.000000000         0.000000000         0.000000000                
     0.000000000         0.000000000         0.000000000                
Si             726                                                      
    -1.465382002         10.33338342         28.86317229                
     0.000000000         0.000000000         0.000000000                
     0.000000000         0.000000000         0.000000000                
Si             727                                                      
    -5.715824147         4.986417638         28.86317229                
     0.000000000         0.000000000         0.000000000                
     0.000000000         0.000000000         0.000000000                
Si             728                                                      
    -8.221625588         6.433376667         28.86317229                
     0.000000000         0.000000000         0.000000000                
     0.000000000         0.000000000         0.000000000                
Si             729                                                      
    -1.465382002         7.440407396         28.86317229                
     0.000000000         0.000000000         0.000000000                
     0.000000000         0.000000000         0.000000000                
Si             730                                                      
    -1.465382002         10.33338342         25.92874692                
     0.000000000         0.000000000         0.000000000                
     0.000000000         0.000000000         0.000000000                
Si             731                                                      
    -5.715824147         4.986417638         25.92874692                
     0.000000000         0.000000000         0.000000000                
     0.000000000         0.000000000         0.000000000                
Si             732                                                      
    -3.759226554         11.26881982         24.64193309                
     0.000000000         0.000000000         0.000000000                
     0.000000000         0.000000000         0.000000000                
Si             733                                                      
    -7.884378627         8.887366425         24.64193309                
     0.000000000         0.000000000         0.000000000                
     0.000000000         0.000000000         0.000000000                
Si             734                                                      
    -3.759226554         6.505913024         24.64193309                
     0.000000000         0.000000000         0.000000000                
     0.000000000         0.000000000         0.000000000                
Si             735                                                      
    -7.884378627         8.887366425         30.14998611                
     0.000000000         0.000000000         0.000000000                
     0.000000000         0.000000000         0.000000000                
Si             736                                                      
    -3.759226554         11.26881982         30.14998611                
     0.000000000         0.000000000         0.000000000                
     0.000000000         0.000000000         0.000000000                
Si             737                                                      
    -3.759226554         6.505913024         30.14998611                
     0.000000000         0.000000000         0.000000000                
     0.000000000         0.000000000         0.000000000                
Si             738                                                      
    -4.330097108         7.494103141         21.91663851                
     0.000000000         0.000000000         0.000000000                
     0.000000000         0.000000000         0.000000000                
Si             739                                                      
    -4.330097108         10.28062971         21.91663851                
     0.000000000         0.000000000         0.000000000                
     0.000000000         0.000000000         0.000000000                
Si             740                                                      
    -6.742637519         8.887366425         21.91663851                
     0.000000000         0.000000000         0.000000000                
     0.000000000         0.000000000         0.000000000                
Si             741                                                      
    -5.134591256         8.887366425         25.88352945                
     0.000000000         0.000000000         0.000000000                
     0.000000000         0.000000000         0.000000000                
Si             742                                                      
    -5.134591256         8.887366425         28.90838976                
     0.000000000         0.000000000         0.000000000                
     0.000000000         0.000000000         0.000000000                
Si             743                                                      
     5.709123179         4.986417638         25.92874692                
     0.000000000         0.000000000         0.000000000                
     0.000000000         0.000000000         0.000000000                
Si             744                                                      
     1.458681034         10.33338342         25.92874692                
     0.000000000         0.000000000         0.000000000                
     0.000000000         0.000000000         0.000000000                
Si             745                                                      
     9.676956138         3.900256337         25.92874692                
     0.000000000         0.000000000         0.000000000                
     0.000000000         0.000000000         0.000000000                
Si             746                                                      
     7.171154696        -2.453740175         25.92874692                
     0.000000000         0.000000000         0.000000000                
     0.000000000         0.000000000         0.000000000                
Si             747                                                      
     7.171154696         2.454239339         28.86317229                
     0.000000000         0.000000000         0.000000000                
     0.000000000         0.000000000         0.000000000                
Si             748                                                      
     9.676956138        -3.900699204         28.86317229                
     0.000000000         0.000000000         0.000000000                
     0.000000000         0.000000000         0.000000000                
Si             749                                                      
     8.213982590         6.433376667         28.86317229                
     0.000000000         0.000000000         0.000000000                
     0.000000000         0.000000000         0.000000000                
Si             750                                                      
     1.458681034         7.440407396         28.86317229                
     0.000000000         0.000000000         0.000000000                
     0.000000000         0.000000000         0.000000000                
Si             751                                                      
     9.676956138         3.900256337         28.86317229                
     0.000000000         0.000000000         0.000000000                
     0.000000000         0.000000000         0.000000000                
Si             752                                                      
     7.171154696        -2.453740175         28.86317229                
     0.000000000         0.000000000         0.000000000                
     0.000000000         0.000000000         0.000000000                
Si             753                                                      
     5.709123179         4.986417638         28.86317229                
     0.000000000         0.000000000         0.000000000                
     0.000000000         0.000000000         0.000000000                
Si             754                                                      
     1.458681034         10.33338342         28.86317229                
     0.000000000         0.000000000         0.000000000                
     0.000000000         0.000000000         0.000000000                
Si             755                                                      
     8.213982590         6.433376667         25.92874692                
     0.000000000         0.000000000         0.000000000                
     0.000000000         0.000000000         0.000000000                
Si             756                                                      
     1.458681034         7.440407396         25.92874692                
     0.000000000         0.000000000         0.000000000                
     0.000000000         0.000000000         0.000000000                
Si             757                                                      
     7.171154696         2.454239339         25.92874692                
     0.000000000         0.000000000         0.000000000                
     0.000000000         0.000000000         0.000000000                
Si             758                                                      
     9.676956138        -3.900699204         25.92874692                
     0.000000000         0.000000000         0.000000000                
     0.000000000         0.000000000         0.000000000                
Si             759                                                      
     3.752525586         6.505913024         24.64193309                
     0.000000000         0.000000000         0.000000000                
     0.000000000         0.000000000         0.000000000                
Si             760                                                      
     7.877677659         8.887366425         24.64193309                
     0.000000000         0.000000000         0.000000000                
     0.000000000         0.000000000         0.000000000                
Si             761                                                      
     3.752525586         11.26881982         24.64193309                
     0.000000000         0.000000000         0.000000000                
     0.000000000         0.000000000         0.000000000                
Si             762                                                      
     11.63355373         2.381702983         24.64193309                
     0.000000000         0.000000000         0.000000000                
     0.000000000         0.000000000         0.000000000                
Si             763                                                      
     7.508401658        0.2495819875E-03     24.64193309                
     0.000000000         0.000000000         0.000000000                
     0.000000000         0.000000000         0.000000000                
Si             764                                                      
     11.63355373        -2.381203818         24.64193309                
     0.000000000         0.000000000         0.000000000                
     0.000000000         0.000000000         0.000000000                
Si             765                                                      
     7.508401658        0.2495819875E-03     30.14998611                
     0.000000000         0.000000000         0.000000000                
     0.000000000         0.000000000         0.000000000                
Si             766                                                      
     11.63355373         2.381702983         30.14998611                
     0.000000000         0.000000000         0.000000000                
     0.000000000         0.000000000         0.000000000                
Si             767                                                      
     11.63355373        -2.381203818         30.14998611                
     0.000000000         0.000000000         0.000000000                
     0.000000000         0.000000000         0.000000000                
Si             768                                                      
     7.877677659         8.887366425         30.14998611                
     0.000000000         0.000000000         0.000000000                
     0.000000000         0.000000000         0.000000000                
Si             769                                                      
     3.752525586         6.505913024         30.14998611                
     0.000000000         0.000000000         0.000000000                
     0.000000000         0.000000000         0.000000000                
Si             770                                                      
     3.752525586         11.26881982         30.14998611                
     0.000000000         0.000000000         0.000000000                
     0.000000000         0.000000000         0.000000000                
Si             771                                                      
     4.323396140         10.28062971         21.91663851                
     0.000000000         0.000000000         0.000000000                
     0.000000000         0.000000000         0.000000000                
Si             772                                                      
     4.323396140         7.494103141         21.91663851                
     0.000000000         0.000000000         0.000000000                
     0.000000000         0.000000000         0.000000000                
Si             773                                                      
     6.735936551         8.887366425         21.91663851                
     0.000000000         0.000000000         0.000000000                
     0.000000000         0.000000000         0.000000000                
Si             774                                                      
     11.06268317        -1.393013701         21.91663851                
     0.000000000         0.000000000         0.000000000                
     0.000000000         0.000000000         0.000000000                
Si             775                                                      
     11.06268317         1.393512865         21.91663851                
     0.000000000         0.000000000         0.000000000                
     0.000000000         0.000000000         0.000000000                
Si             776                                                      
     8.650142765        0.2495819875E-03     21.91663851                
     0.000000000         0.000000000         0.000000000                
     0.000000000         0.000000000         0.000000000                
Si             777                                                      
     5.127890288         8.887366425         25.88352945                
     0.000000000         0.000000000         0.000000000                
     0.000000000         0.000000000         0.000000000                
Si             778                                                      
     10.25818903        0.2495819875E-03     25.88352945                
     0.000000000         0.000000000         0.000000000                
     0.000000000         0.000000000         0.000000000                
Si             779                                                      
     10.25818903        0.2495819875E-03     28.90838976                
     0.000000000         0.000000000         0.000000000                
     0.000000000         0.000000000         0.000000000                
Si             780                                                      
     5.127890288         8.887366425         28.90838976                
     0.000000000         0.000000000         0.000000000                
     0.000000000         0.000000000         0.000000000                
Si             781                                                      
    -9.683657106        -3.900699204         36.88738908                
     0.000000000         0.000000000         0.000000000                
     0.000000000         0.000000000         0.000000000                
Si             782                                                      
    -7.177855665         2.454239339         36.88738908                
     0.000000000         0.000000000         0.000000000                
     0.000000000         0.000000000         0.000000000                
Si             783                                                      
    -5.715824147        -4.986860505         36.88738908                
     0.000000000         0.000000000         0.000000000                
     0.000000000         0.000000000         0.000000000                
Si             784                                                      
    -1.465382002        -10.33288426         36.88738908                
     0.000000000         0.000000000         0.000000000                
     0.000000000         0.000000000         0.000000000                
Si             785                                                      
    -8.221625588        -6.432877503         39.82181446                
     0.000000000         0.000000000         0.000000000                
     0.000000000         0.000000000         0.000000000                
Si             786                                                      
    -1.465382002        -7.440850263         39.82181446                
     0.000000000         0.000000000         0.000000000                
     0.000000000         0.000000000         0.000000000                
Si             787                                                      
    -7.177855665        -2.453740175         39.82181446                
     0.000000000         0.000000000         0.000000000                
     0.000000000         0.000000000         0.000000000                
Si             788                                                      
    -9.683657106         3.900256337         39.82181446                
     0.000000000         0.000000000         0.000000000                
     0.000000000         0.000000000         0.000000000                
Si             789                                                      
    -5.715824147        -4.986860505         39.82181446                
     0.000000000         0.000000000         0.000000000                
     0.000000000         0.000000000         0.000000000                
Si             790                                                      
    -1.465382002        -10.33288426         39.82181446                
     0.000000000         0.000000000         0.000000000                
     0.000000000         0.000000000         0.000000000                
Si             791                                                      
    -9.683657106        -3.900699204         39.82181446                
     0.000000000         0.000000000         0.000000000                
     0.000000000         0.000000000         0.000000000                
Si             792                                                      
    -7.177855665         2.454239339         39.82181446                
     0.000000000         0.000000000         0.000000000                
     0.000000000         0.000000000         0.000000000                
Si             793                                                      
    -7.177855665        -2.453740175         36.88738908                
     0.000000000         0.000000000         0.000000000                
     0.000000000         0.000000000         0.000000000                
Si             794                                                      
    -9.683657106         3.900256337         36.88738908                
     0.000000000         0.000000000         0.000000000                
     0.000000000         0.000000000         0.000000000                
Si             795                                                      
    -8.221625588        -6.432877503         36.88738908                
     0.000000000         0.000000000         0.000000000                
     0.000000000         0.000000000         0.000000000                
Si             796                                                      
    -1.465382002        -7.440850263         36.88738908                
     0.000000000         0.000000000         0.000000000                
     0.000000000         0.000000000         0.000000000                
Si             797                                                      
    -11.64025470        -2.381203818         35.60057526                
     0.000000000         0.000000000         0.000000000                
     0.000000000         0.000000000         0.000000000                
Si             798                                                      
    -7.515102625        0.2495819875E-03     35.60057526                
     0.000000000         0.000000000         0.000000000                
     0.000000000         0.000000000         0.000000000                
Si             799                                                      
    -11.64025470         2.381702983         35.60057526                
     0.000000000         0.000000000         0.000000000                
     0.000000000         0.000000000         0.000000000                
Si             800                                                      
    -3.759226554        -6.505413859         35.60057526                
     0.000000000         0.000000000         0.000000000                
     0.000000000         0.000000000         0.000000000                
Si             801                                                      
    -7.884378627        -8.886867260         35.60057526                
     0.000000000         0.000000000         0.000000000                
     0.000000000         0.000000000         0.000000000                
Si             802                                                      
    -3.759226554        -11.26832066         35.60057526                
     0.000000000         0.000000000         0.000000000                
     0.000000000         0.000000000         0.000000000                
Si             803                                                      
    -7.884378627        -8.886867260         41.10862828                
     0.000000000         0.000000000         0.000000000                
     0.000000000         0.000000000         0.000000000                
Si             804                                                      
    -3.759226554        -6.505413859         41.10862828                
     0.000000000         0.000000000         0.000000000                
     0.000000000         0.000000000         0.000000000                
Si             805                                                      
    -3.759226554        -11.26832066         41.10862828                
     0.000000000         0.000000000         0.000000000                
     0.000000000         0.000000000         0.000000000                
Si             806                                                      
    -7.515102625        0.2495819875E-03     41.10862828                
     0.000000000         0.000000000         0.000000000                
     0.000000000         0.000000000         0.000000000                
Si             807                                                      
    -11.64025470        -2.381203818         41.10862828                
     0.000000000         0.000000000         0.000000000                
     0.000000000         0.000000000         0.000000000                
Si             808                                                      
    -11.64025470         2.381702983         41.10862828                
     0.000000000         0.000000000         0.000000000                
     0.000000000         0.000000000         0.000000000                
Si             809                                                      
    -11.06938415         1.393512865         32.87528069                
     0.000000000         0.000000000         0.000000000                
     0.000000000         0.000000000         0.000000000                
Si             810                                                      
    -11.06938415        -1.393013701         32.87528069                
     0.000000000         0.000000000         0.000000000                
     0.000000000         0.000000000         0.000000000                
Si             811                                                      
    -8.656843733        0.2495819875E-03     32.87528069                
     0.000000000         0.000000000         0.000000000                
     0.000000000         0.000000000         0.000000000                
Si             812                                                      
    -4.330097108        -10.28013055         32.87528069                
     0.000000000         0.000000000         0.000000000                
     0.000000000         0.000000000         0.000000000                
Si             813                                                      
    -4.330097108        -7.493603977         32.87528069                
     0.000000000         0.000000000         0.000000000                
     0.000000000         0.000000000         0.000000000                
Si             814                                                      
    -6.742637519        -8.886867260         32.87528069                
     0.000000000         0.000000000         0.000000000                
     0.000000000         0.000000000         0.000000000                
Si             815                                                      
    -10.26489000        0.2495819875E-03     36.84217161                
     0.000000000         0.000000000         0.000000000                
     0.000000000         0.000000000         0.000000000                
Si             816                                                      
    -5.134591256        -8.886867260         36.84217161                
     0.000000000         0.000000000         0.000000000                
     0.000000000         0.000000000         0.000000000                
Si             817                                                      
    -5.134591256        -8.886867260         39.86703193                
     0.000000000         0.000000000         0.000000000                
     0.000000000         0.000000000         0.000000000                
Si             818                                                      
    -10.26489000        0.2495819875E-03     39.86703193                
     0.000000000         0.000000000         0.000000000                
     0.000000000         0.000000000         0.000000000                
Si             819                                                      
     8.213982590        -6.432877503         36.88738908                
     0.000000000         0.000000000         0.000000000                
     0.000000000         0.000000000         0.000000000                
Si             820                                                      
     1.458681034        -7.440850263         36.88738908                
     0.000000000         0.000000000         0.000000000                
     0.000000000         0.000000000         0.000000000                
Si             821                                                      
     1.458681034        -10.33288426         39.82181446                
     0.000000000         0.000000000         0.000000000                
     0.000000000         0.000000000         0.000000000                
Si             822                                                      
     5.709123179        -4.986860505         39.82181446                
     0.000000000         0.000000000         0.000000000                
     0.000000000         0.000000000         0.000000000                
Si             823                                                      
     8.213982590        -6.432877503         39.82181446                
     0.000000000         0.000000000         0.000000000                
     0.000000000         0.000000000         0.000000000                
Si             824                                                      
     1.458681034        -7.440850263         39.82181446                
     0.000000000         0.000000000         0.000000000                
     0.000000000         0.000000000         0.000000000                
Si             825                                                      
     1.458681034        -10.33288426         36.88738908                
     0.000000000         0.000000000         0.000000000                
     0.000000000         0.000000000         0.000000000                
Si             826                                                      
     5.709123179        -4.986860505         36.88738908                
     0.000000000         0.000000000         0.000000000                
     0.000000000         0.000000000         0.000000000                
Si             827                                                      
     3.752525586        -11.26832066         35.60057526                
     0.000000000         0.000000000         0.000000000                
     0.000000000         0.000000000         0.000000000                
Si             828                                                      
     7.877677659        -8.886867260         35.60057526                
     0.000000000         0.000000000         0.000000000                
     0.000000000         0.000000000         0.000000000                
Si             829                                                      
     3.752525586        -6.505413859         35.60057526                
     0.000000000         0.000000000         0.000000000                
     0.000000000         0.000000000         0.000000000                
Si             830                                                      
     7.877677659        -8.886867260         41.10862828                
     0.000000000         0.000000000         0.000000000                
     0.000000000         0.000000000         0.000000000                
Si             831                                                      
     3.752525586        -11.26832066         41.10862828                
     0.000000000         0.000000000         0.000000000                
     0.000000000         0.000000000         0.000000000                
Si             832                                                      
     3.752525586        -6.505413859         41.10862828                
     0.000000000         0.000000000         0.000000000                
     0.000000000         0.000000000         0.000000000                
Si             833                                                      
     4.323396140        -7.493603977         32.87528069                
     0.000000000         0.000000000         0.000000000                
     0.000000000         0.000000000         0.000000000                
Si             834                                                      
     4.323396140        -10.28013055         32.87528069                
     0.000000000         0.000000000         0.000000000                
     0.000000000         0.000000000         0.000000000                
Si             835                                                      
     6.735936551        -8.886867260         32.87528069                
     0.000000000         0.000000000         0.000000000                
     0.000000000         0.000000000         0.000000000                
Si             836                                                      
     5.127890288        -8.886867260         36.84217161                
     0.000000000         0.000000000         0.000000000                
     0.000000000         0.000000000         0.000000000                
Si             837                                                      
     5.127890288        -8.886867260         39.86703193                
     0.000000000         0.000000000         0.000000000                
     0.000000000         0.000000000         0.000000000                
Si             838                                                      
    -8.221625588         6.433376667         36.88738908                
     0.000000000         0.000000000         0.000000000                
     0.000000000         0.000000000         0.000000000                
Si             839                                                      
    -1.465382002         7.440407396         36.88738908                
     0.000000000         0.000000000         0.000000000                
     0.000000000         0.000000000         0.000000000                
Si             840                                                      
    -1.465382002         10.33338342         39.82181446                
     0.000000000         0.000000000         0.000000000                
     0.000000000         0.000000000         0.000000000                
Si             841                                                      
    -5.715824147         4.986417638         39.82181446                
     0.000000000         0.000000000         0.000000000                
     0.000000000         0.000000000         0.000000000                
Si             842                                                      
    -8.221625588         6.433376667         39.82181446                
     0.000000000         0.000000000         0.000000000                
     0.000000000         0.000000000         0.000000000                
Si             843                                                      
    -1.465382002         7.440407396         39.82181446                
     0.000000000         0.000000000         0.000000000                
     0.000000000         0.000000000         0.000000000                
Si             844                                                      
    -1.465382002         10.33338342         36.88738908                
     0.000000000         0.000000000         0.000000000                
     0.000000000         0.000000000         0.000000000                
Si             845                                                      
    -5.715824147         4.986417638         36.88738908                
     0.000000000         0.000000000         0.000000000                
     0.000000000         0.000000000         0.000000000                
Si             846                                                      
    -3.759226554         11.26881982         35.60057526                
     0.000000000         0.000000000         0.000000000                
     0.000000000         0.000000000         0.000000000                
Si             847                                                      
    -7.884378627         8.887366425         35.60057526                
     0.000000000         0.000000000         0.000000000                
     0.000000000         0.000000000         0.000000000                
Si             848                                                      
    -3.759226554         6.505913024         35.60057526                
     0.000000000         0.000000000         0.000000000                
     0.000000000         0.000000000         0.000000000                
Si             849                                                      
    -7.884378627         8.887366425         41.10862828                
     0.000000000         0.000000000         0.000000000                
     0.000000000         0.000000000         0.000000000                
Si             850                                                      
    -3.759226554         11.26881982         41.10862828                
     0.000000000         0.000000000         0.000000000                
     0.000000000         0.000000000         0.000000000                
Si             851                                                      
    -3.759226554         6.505913024         41.10862828                
     0.000000000         0.000000000         0.000000000                
     0.000000000         0.000000000         0.000000000                
Si             852                                                      
    -4.330097108         7.494103141         32.87528069                
     0.000000000         0.000000000         0.000000000                
     0.000000000         0.000000000         0.000000000                
Si             853                                                      
    -4.330097108         10.28062971         32.87528069                
     0.000000000         0.000000000         0.000000000                
     0.000000000         0.000000000         0.000000000                
Si             854                                                      
    -6.742637519         8.887366425         32.87528069                
     0.000000000         0.000000000         0.000000000                
     0.000000000         0.000000000         0.000000000                
Si             855                                                      
    -5.134591256         8.887366425         36.84217161                
     0.000000000         0.000000000         0.000000000                
     0.000000000         0.000000000         0.000000000                
Si             856                                                      
    -5.134591256         8.887366425         39.86703193                
     0.000000000         0.000000000         0.000000000                
     0.000000000         0.000000000         0.000000000                
Si             857                                                      
     5.709123179         4.986417638         36.88738908                
     0.000000000         0.000000000         0.000000000                
     0.000000000         0.000000000         0.000000000                
Si             858                                                      
     1.458681034         10.33338342         36.88738908                
     0.000000000         0.000000000         0.000000000                
     0.000000000         0.000000000         0.000000000                
Si             859                                                      
     9.676956138         3.900256337         36.88738908                
     0.000000000         0.000000000         0.000000000                
     0.000000000         0.000000000         0.000000000                
Si             860                                                      
     7.171154696        -2.453740175         36.88738908                
     0.000000000         0.000000000         0.000000000                
     0.000000000         0.000000000         0.000000000                
Si             861                                                      
     7.171154696         2.454239339         39.82181446                
     0.000000000         0.000000000         0.000000000                
     0.000000000         0.000000000         0.000000000                
Si             862                                                      
     9.676956138        -3.900699204         39.82181446                
     0.000000000         0.000000000         0.000000000                
     0.000000000         0.000000000         0.000000000                
Si             863                                                      
     8.213982590         6.433376667         39.82181446                
     0.000000000         0.000000000         0.000000000                
     0.000000000         0.000000000         0.000000000                
Si             864                                                      
     1.458681034         7.440407396         39.82181446                
     0.000000000         0.000000000         0.000000000                
     0.000000000         0.000000000         0.000000000                
Si             865                                                      
     9.676956138         3.900256337         39.82181446                
     0.000000000         0.000000000         0.000000000                
     0.000000000         0.000000000         0.000000000                
Si             866                                                      
     7.171154696        -2.453740175         39.82181446                
     0.000000000         0.000000000         0.000000000                
     0.000000000         0.000000000         0.000000000                
Si             867                                                      
     5.709123179         4.986417638         39.82181446                
     0.000000000         0.000000000         0.000000000                
     0.000000000         0.000000000         0.000000000                
Si             868                                                      
     1.458681034         10.33338342         39.82181446                
     0.000000000         0.000000000         0.000000000                
     0.000000000         0.000000000         0.000000000                
Si             869                                                      
     8.213982590         6.433376667         36.88738908                
     0.000000000         0.000000000         0.000000000                
     0.000000000         0.000000000         0.000000000                
Si             870                                                      
     1.458681034         7.440407396         36.88738908                
     0.000000000         0.000000000         0.000000000                
     0.000000000         0.000000000         0.000000000                
Si             871                                                      
     7.171154696         2.454239339         36.88738908                
     0.000000000         0.000000000         0.000000000                
     0.000000000         0.000000000         0.000000000                
Si             872                                                      
     9.676956138        -3.900699204         36.88738908                
     0.000000000         0.000000000         0.000000000                
     0.000000000         0.000000000         0.000000000                
Si             873                                                      
     3.752525586         6.505913024         35.60057526                
     0.000000000         0.000000000         0.000000000                
     0.000000000         0.000000000         0.000000000                
Si             874                                                      
     7.877677659         8.887366425         35.60057526                
     0.000000000         0.000000000         0.000000000                
     0.000000000         0.000000000         0.000000000                
Si             875                                                      
     3.752525586         11.26881982         35.60057526                
     0.000000000         0.000000000         0.000000000                
     0.000000000         0.000000000         0.000000000                
Si             876                                                      
     11.63355373         2.381702983         35.60057526                
     0.000000000         0.000000000         0.000000000                
     0.000000000         0.000000000         0.000000000                
Si             877                                                      
     7.508401658        0.2495819875E-03     35.60057526                
     0.000000000         0.000000000         0.000000000                
     0.000000000         0.000000000         0.000000000                
Si             878                                                      
     11.63355373        -2.381203818         35.60057526                
     0.000000000         0.000000000         0.000000000                
     0.000000000         0.000000000         0.000000000                
Si             879                                                      
     7.508401658        0.2495819875E-03     41.10862828                
     0.000000000         0.000000000         0.000000000                
     0.000000000         0.000000000         0.000000000                
Si             880                                                      
     11.63355373         2.381702983         41.10862828                
     0.000000000         0.000000000         0.000000000                
     0.000000000         0.000000000         0.000000000                
Si             881                                                      
     11.63355373        -2.381203818         41.10862828                
     0.000000000         0.000000000         0.000000000                
     0.000000000         0.000000000         0.000000000                
Si             882                                                      
     7.877677659         8.887366425         41.10862828                
     0.000000000         0.000000000         0.000000000                
     0.000000000         0.000000000         0.000000000                
Si             883                                                      
     3.752525586         6.505913024         41.10862828                
     0.000000000         0.000000000         0.000000000                
     0.000000000         0.000000000         0.000000000                
Si             884                                                      
     3.752525586         11.26881982         41.10862828                
     0.000000000         0.000000000         0.000000000                
     0.000000000         0.000000000         0.000000000                
Si             885                                                      
     4.323396140         10.28062971         32.87528069                
     0.000000000         0.000000000         0.000000000                
     0.000000000         0.000000000         0.000000000                
Si             886                                                      
     4.323396140         7.494103141         32.87528069                
     0.000000000         0.000000000         0.000000000                
     0.000000000         0.000000000         0.000000000                
Si             887                                                      
     6.735936551         8.887366425         32.87528069                
     0.000000000         0.000000000         0.000000000                
     0.000000000         0.000000000         0.000000000                
Si             888                                                      
     11.06268317        -1.393013701         32.87528069                
     0.000000000         0.000000000         0.000000000                
     0.000000000         0.000000000         0.000000000                
Si             889                                                      
     11.06268317         1.393512865         32.87528069                
     0.000000000         0.000000000         0.000000000                
     0.000000000         0.000000000         0.000000000                
Si             890                                                      
     8.650142765        0.2495819875E-03     32.87528069                
     0.000000000         0.000000000         0.000000000                
     0.000000000         0.000000000         0.000000000                
Si             891                                                      
     5.127890288         8.887366425         36.84217161                
     0.000000000         0.000000000         0.000000000                
     0.000000000         0.000000000         0.000000000                
Si             892                                                      
     10.25818903        0.2495819875E-03     36.84217161                
     0.000000000         0.000000000         0.000000000                
     0.000000000         0.000000000         0.000000000                
Si             893                                                      
     10.25818903        0.2495819875E-03     39.86703193                
     0.000000000         0.000000000         0.000000000                
     0.000000000         0.000000000         0.000000000                
Si             894                                                      
     5.127890288         8.887366425         39.86703193                
     0.000000000         0.000000000         0.000000000                
     0.000000000         0.000000000         0.000000000                
O              895                                                      
    -10.91960128        -3.639756722        -40.66810757                
     0.000000000         0.000000000         0.000000000                
     0.000000000         0.000000000         0.000000000                
O              896                                                      
    -6.785028896         1.253150302        -40.66810757                
     0.000000000         0.000000000         0.000000000                
     0.000000000         0.000000000         0.000000000                
O              897                                                      
    -4.479879977        -5.246860955        -40.66810757                
     0.000000000         0.000000000         0.000000000                
     0.000000000         0.000000000         0.000000000                
O              898                                                      
    -2.308499404        -11.27397285        -40.66810757                
     0.000000000         0.000000000         0.000000000                
     0.000000000         0.000000000         0.000000000                
O              899                                                      
    -8.614452356        -7.633024508        -36.04650535                
     0.000000000         0.000000000         0.000000000                
     0.000000000         0.000000000         0.000000000                
O              900                                                      
    -2.308499404        -6.499761676        -36.04650535                
     0.000000000         0.000000000         0.000000000                
     0.000000000         0.000000000         0.000000000                
O              901                                                      
    -6.785028896        -1.253593170        -36.04650535                
     0.000000000         0.000000000         0.000000000                
     0.000000000         0.000000000         0.000000000                
O              902                                                      
    -10.91960128         3.640255887        -36.04650535                
     0.000000000         0.000000000         0.000000000                
     0.000000000         0.000000000         0.000000000                
O              903                                                      
    -4.479879977        -5.246860955        -36.04650535                
     0.000000000         0.000000000         0.000000000                
     0.000000000         0.000000000         0.000000000                
O              904                                                      
    -2.308499404        -11.27397285        -36.04650535                
     0.000000000         0.000000000         0.000000000                
     0.000000000         0.000000000         0.000000000                
O              905                                                      
    -10.91960128        -3.639756722        -36.04650535                
     0.000000000         0.000000000         0.000000000                
     0.000000000         0.000000000         0.000000000                
O              906                                                      
    -6.785028896         1.253150302        -36.04650535                
     0.000000000         0.000000000         0.000000000                
     0.000000000         0.000000000         0.000000000                
O              907                                                      
    -6.785028896        -1.253593170        -40.66810757                
     0.000000000         0.000000000         0.000000000                
     0.000000000         0.000000000         0.000000000                
O              908                                                      
    -10.91960128         3.640255887        -40.66810757                
     0.000000000         0.000000000         0.000000000                
     0.000000000         0.000000000         0.000000000                
O              909                                                      
    -8.614452356        -7.633024508        -40.66810757                
     0.000000000         0.000000000         0.000000000                
     0.000000000         0.000000000         0.000000000                
O              910                                                      
    -2.308499404        -6.499761676        -40.66810757                
     0.000000000         0.000000000         0.000000000                
     0.000000000         0.000000000         0.000000000                
O              911                                                      
    -10.97894920        -1.236636619        -40.37230996                
     0.000000000         0.000000000         0.000000000                
     0.000000000         0.000000000         0.000000000                
O              912                                                      
    -8.837713612        0.2495819875E-03    -40.37230996                
     0.000000000         0.000000000         0.000000000                
     0.000000000         0.000000000         0.000000000                
O              913                                                      
    -10.97894920         1.236193752        -40.37230996                
     0.000000000         0.000000000         0.000000000                
     0.000000000         0.000000000         0.000000000                
O              914                                                      
    -4.420532048        -7.650923090        -40.37230996                
     0.000000000         0.000000000         0.000000000                
     0.000000000         0.000000000         0.000000000                
O              915                                                      
    -6.561767641        -8.886867260        -40.37230996                
     0.000000000         0.000000000         0.000000000                
     0.000000000         0.000000000         0.000000000                
O              916                                                      
    -4.420532048        -10.12281143        -40.37230996                
     0.000000000         0.000000000         0.000000000                
     0.000000000         0.000000000         0.000000000                
O              917                                                      
    -6.561767641        -8.886867260        -36.34324500                
     0.000000000         0.000000000         0.000000000                
     0.000000000         0.000000000         0.000000000                
O              918                                                      
    -4.420532048        -7.650923090        -36.34324500                
     0.000000000         0.000000000         0.000000000                
     0.000000000         0.000000000         0.000000000                
O              919                                                      
    -4.420532048        -10.12281143        -36.34324500                
     0.000000000         0.000000000         0.000000000                
     0.000000000         0.000000000         0.000000000                
O              920                                                      
    -8.837713612        0.2495819875E-03    -36.34324500                
     0.000000000         0.000000000         0.000000000                
     0.000000000         0.000000000         0.000000000                
O              921                                                      
    -10.97894920        -1.236636619        -36.34324500                
     0.000000000         0.000000000         0.000000000                
     0.000000000         0.000000000         0.000000000                
O              922                                                      
    -10.97894920         1.236193752        -36.34324500                
     0.000000000         0.000000000         0.000000000                
     0.000000000         0.000000000         0.000000000                
O              923                                                      
    -10.06235341        -3.841351274        -38.35730646                
     0.000000000         0.000000000         0.000000000                
     0.000000000         0.000000000         0.000000000                
O              924                                                      
    -7.039377163         2.096267705        -38.35730646                
     0.000000000         0.000000000         0.000000000                
     0.000000000         0.000000000         0.000000000                
O              925                                                      
    -5.337127838        -5.045266403        -38.35730646                
     0.000000000         0.000000000         0.000000000                
     0.000000000         0.000000000         0.000000000                
O              926                                                      
    -1.705599810        -10.63245000        -38.35730646                
     0.000000000         0.000000000         0.000000000                
     0.000000000         0.000000000         0.000000000                
O              927                                                      
    -8.360104089        -6.790849137        -38.35730646                
     0.000000000         0.000000000         0.000000000                
     0.000000000         0.000000000         0.000000000                
O              928                                                      
    -1.705599810        -7.141284527        -38.35730646                
     0.000000000         0.000000000         0.000000000                
     0.000000000         0.000000000         0.000000000                
O              929                                                      
    -7.039377163        -2.096710572        -38.35730646                
     0.000000000         0.000000000         0.000000000                
     0.000000000         0.000000000         0.000000000                
O              930                                                      
    -10.06235341         3.841850439        -38.35730646                
     0.000000000         0.000000000         0.000000000                
     0.000000000         0.000000000         0.000000000                
O              931                                                      
    -9.150467776        -5.280774059        -40.15470087                
     0.000000000         0.000000000         0.000000000                
     0.000000000         0.000000000         0.000000000                
O              932                                                      
    -6.249013476        -3.605843621        -40.15470087                
     0.000000000         0.000000000         0.000000000                
     0.000000000         0.000000000         0.000000000                
O              933                                                      
    -9.150467776        -5.280774059        -36.55991205                
     0.000000000         0.000000000         0.000000000                
     0.000000000         0.000000000         0.000000000                
O              934                                                      
    -6.249013476        -3.605843621        -36.55991205                
     0.000000000         0.000000000         0.000000000                
     0.000000000         0.000000000         0.000000000                
O              935                                                      
    -8.610684234        -2.865407555        -40.11136747                
     0.000000000         0.000000000         0.000000000                
     0.000000000         0.000000000         0.000000000                
O              936                                                      
    -8.610684234         2.865906720        -40.11136747                
     0.000000000         0.000000000         0.000000000                
     0.000000000         0.000000000         0.000000000                
O              937                                                      
    -6.788797020        -6.021210122        -40.11136747                
     0.000000000         0.000000000         0.000000000                
     0.000000000         0.000000000         0.000000000                
O              938                                                      
    -1.825237698        -8.886867260        -40.11136747                
     0.000000000         0.000000000         0.000000000                
     0.000000000         0.000000000         0.000000000                
O              939                                                      
    -6.788797020        -6.021210122        -36.60324546                
     0.000000000         0.000000000         0.000000000                
     0.000000000         0.000000000         0.000000000                
O              940                                                      
    -3.888284749        -11.04505940        -34.11063244                
     0.000000000         0.000000000         0.000000000                
     0.000000000         0.000000000         0.000000000                
O              941                                                      
    -1.825237698        -8.886867260        -36.60324546                
     0.000000000         0.000000000         0.000000000                
     0.000000000         0.000000000         0.000000000                
O              942                                                      
    -7.626262239        -8.886867260        -34.11063244                
     0.000000000         0.000000000         0.000000000                
     0.000000000         0.000000000         0.000000000                
O              943                                                      
    -3.888284749        -6.728675117        -34.11063244                
     0.000000000         0.000000000         0.000000000                
     0.000000000         0.000000000         0.000000000                
O              944                                                      
    -8.610684234        -2.865407555        -36.60324546                
     0.000000000         0.000000000         0.000000000                
     0.000000000         0.000000000         0.000000000                
O              945                                                      
    -11.51119650         2.157499695        -34.11063244                
     0.000000000         0.000000000         0.000000000                
     0.000000000         0.000000000         0.000000000                
O              946                                                      
    -7.773219014        0.2495819875E-03    -34.11063244                
     0.000000000         0.000000000         0.000000000                
     0.000000000         0.000000000         0.000000000                
O              947                                                      
    -8.610684234         2.865906720        -36.60324546                
     0.000000000         0.000000000         0.000000000                
     0.000000000         0.000000000         0.000000000                
O              948                                                      
    -11.51119650        -2.157942562        -34.11063244                
     0.000000000         0.000000000         0.000000000                
     0.000000000         0.000000000         0.000000000                
O              949                                                      
    -10.26489000        0.2495819875E-03    -38.35730646                
     0.000000000         0.000000000         0.000000000                
     0.000000000         0.000000000         0.000000000                
O              950                                                      
    -5.134591256        -8.886867260        -38.35730646                
     0.000000000         0.000000000         0.000000000                
     0.000000000         0.000000000         0.000000000                
O              951                                                      
     8.606809356        -7.633024508        -40.66810757                
     0.000000000         0.000000000         0.000000000                
     0.000000000         0.000000000         0.000000000                
O              952                                                      
     2.301798436        -6.499761676        -40.66810757                
     0.000000000         0.000000000         0.000000000                
     0.000000000         0.000000000         0.000000000                
O              953                                                      
     2.301798436        -11.27397285        -36.04650535                
     0.000000000         0.000000000         0.000000000                
     0.000000000         0.000000000         0.000000000                
O              954                                                      
     4.473179009        -5.246860955        -36.04650535                
     0.000000000         0.000000000         0.000000000                
     0.000000000         0.000000000         0.000000000                
O              955                                                      
     8.606809356        -7.633024508        -36.04650535                
     0.000000000         0.000000000         0.000000000                
     0.000000000         0.000000000         0.000000000                
O              956                                                      
     2.301798436        -6.499761676        -36.04650535                
     0.000000000         0.000000000         0.000000000                
     0.000000000         0.000000000         0.000000000                
O              957                                                      
     2.301798436        -11.27397285        -40.66810757                
     0.000000000         0.000000000         0.000000000                
     0.000000000         0.000000000         0.000000000                
O              958                                                      
     4.473179009        -5.246860955        -40.66810757                
     0.000000000         0.000000000         0.000000000                
     0.000000000         0.000000000         0.000000000                
O              959                                                      
     4.413831080        -10.12281143        -40.37230996                
     0.000000000         0.000000000         0.000000000                
     0.000000000         0.000000000         0.000000000                
O              960                                                      
     6.555066672        -8.886867260        -40.37230996                
     0.000000000         0.000000000         0.000000000                
     0.000000000         0.000000000         0.000000000                
O              961                                                      
     4.413831080        -7.650923090        -40.37230996                
     0.000000000         0.000000000         0.000000000                
     0.000000000         0.000000000         0.000000000                
O              962                                                      
     6.555066672        -8.886867260        -36.34324500                
     0.000000000         0.000000000         0.000000000                
     0.000000000         0.000000000         0.000000000                
O              963                                                      
     4.413831080        -10.12281143        -36.34324500                
     0.000000000         0.000000000         0.000000000                
     0.000000000         0.000000000         0.000000000                
O              964                                                      
     4.413831080        -7.650923090        -36.34324500                
     0.000000000         0.000000000         0.000000000                
     0.000000000         0.000000000         0.000000000                
O              965                                                      
     8.353403121        -6.790849137        -38.35730646                
     0.000000000         0.000000000         0.000000000                
     0.000000000         0.000000000         0.000000000                
O              966                                                      
     1.698898842        -7.141284527        -38.35730646                
     0.000000000         0.000000000         0.000000000                
     0.000000000         0.000000000         0.000000000                
O              967                                                      
     1.698898842        -10.63245000        -38.35730646                
     0.000000000         0.000000000         0.000000000                
     0.000000000         0.000000000         0.000000000                
O              968                                                      
     5.330426870        -5.045266403        -38.35730646                
     0.000000000         0.000000000         0.000000000                
     0.000000000         0.000000000         0.000000000                
O              969                                                      
   -0.3350484216E-02    -7.211936823        -40.15470087                
     0.000000000         0.000000000         0.000000000                
     0.000000000         0.000000000         0.000000000                
O              970                                                      
   -0.3350484216E-02    -10.56179770        -40.15470087                
     0.000000000         0.000000000         0.000000000                
     0.000000000         0.000000000         0.000000000                
O              971                                                      
   -0.3350484216E-02    -7.211936823        -36.55991205                
     0.000000000         0.000000000         0.000000000                
     0.000000000         0.000000000         0.000000000                
O              972                                                      
   -0.3350484216E-02    -10.56179770        -36.55991205                
     0.000000000         0.000000000         0.000000000                
     0.000000000         0.000000000         0.000000000                
O              973                                                      
     6.782096051        -6.021210122        -40.11136747                
     0.000000000         0.000000000         0.000000000                
     0.000000000         0.000000000         0.000000000                
O              974                                                      
     1.818536730        -8.886867260        -40.11136747                
     0.000000000         0.000000000         0.000000000                
     0.000000000         0.000000000         0.000000000                
O              975                                                      
     3.881583780        -6.728675117        -34.11063244                
     0.000000000         0.000000000         0.000000000                
     0.000000000         0.000000000         0.000000000                
O              976                                                      
     1.818536730        -8.886867260        -36.60324546                
     0.000000000         0.000000000         0.000000000                
     0.000000000         0.000000000         0.000000000                
O              977                                                      
     7.618619239        -8.886867260        -34.11063244                
     0.000000000         0.000000000         0.000000000                
     0.000000000         0.000000000         0.000000000                
O              978                                                      
     6.782096051        -6.021210122        -36.60324546                
     0.000000000         0.000000000         0.000000000                
     0.000000000         0.000000000         0.000000000                
O              979                                                      
     3.881583780        -11.04505940        -34.11063244                
     0.000000000         0.000000000         0.000000000                
     0.000000000         0.000000000         0.000000000                
O              980                                                      
     5.127890288        -8.886867260        -38.35730646                
     0.000000000         0.000000000         0.000000000                
     0.000000000         0.000000000         0.000000000                
O              981                                                      
    -8.614452356         7.633523672        -40.66810757                
     0.000000000         0.000000000         0.000000000                
     0.000000000         0.000000000         0.000000000                
O              982                                                      
    -2.308499404         6.500260840        -40.66810757                
     0.000000000         0.000000000         0.000000000                
     0.000000000         0.000000000         0.000000000                
O              983                                                      
    -2.308499404         11.27352998        -36.04650535                
     0.000000000         0.000000000         0.000000000                
     0.000000000         0.000000000         0.000000000                
O              984                                                      
    -4.479879977         5.246418089        -36.04650535                
     0.000000000         0.000000000         0.000000000                
     0.000000000         0.000000000         0.000000000                
O              985                                                      
    -8.614452356         7.633523672        -36.04650535                
     0.000000000         0.000000000         0.000000000                
     0.000000000         0.000000000         0.000000000                
O              986                                                      
    -2.308499404         6.500260840        -36.04650535                
     0.000000000         0.000000000         0.000000000                
     0.000000000         0.000000000         0.000000000                
O              987                                                      
    -2.308499404         11.27352998        -40.66810757                
     0.000000000         0.000000000         0.000000000                
     0.000000000         0.000000000         0.000000000                
O              988                                                      
    -4.479879977         5.246418089        -40.66810757                
     0.000000000         0.000000000         0.000000000                
     0.000000000         0.000000000         0.000000000                
O              989                                                      
    -4.420532048         10.12331059        -40.37230996                
     0.000000000         0.000000000         0.000000000                
     0.000000000         0.000000000         0.000000000                
O              990                                                      
    -6.561767641         8.887366425        -40.37230996                
     0.000000000         0.000000000         0.000000000                
     0.000000000         0.000000000         0.000000000                
O              991                                                      
    -4.420532048         7.650480224        -40.37230996                
     0.000000000         0.000000000         0.000000000                
     0.000000000         0.000000000         0.000000000                
O              992                                                      
    -6.561767641         8.887366425        -36.34324500                
     0.000000000         0.000000000         0.000000000                
     0.000000000         0.000000000         0.000000000                
O              993                                                      
    -4.420532048         10.12331059        -36.34324500                
     0.000000000         0.000000000         0.000000000                
     0.000000000         0.000000000         0.000000000                
O              994                                                      
    -4.420532048         7.650480224        -36.34324500                
     0.000000000         0.000000000         0.000000000                
     0.000000000         0.000000000         0.000000000                
O              995                                                      
    -8.360104089         6.790406271        -38.35730646                
     0.000000000         0.000000000         0.000000000                
     0.000000000         0.000000000         0.000000000                
O              996                                                      
    -1.705599810         7.141783690        -38.35730646                
     0.000000000         0.000000000         0.000000000                
     0.000000000         0.000000000         0.000000000                
O              997                                                      
    -1.705599810         10.63200712        -38.35730646                
     0.000000000         0.000000000         0.000000000                
     0.000000000         0.000000000         0.000000000                
O              998                                                      
    -5.337127838         5.045765568        -38.35730646                
     0.000000000         0.000000000         0.000000000                
     0.000000000         0.000000000         0.000000000                
O              999                                                      
    -6.249013476         3.606342785        -40.15470087                
     0.000000000         0.000000000         0.000000000                
     0.000000000         0.000000000         0.000000000                
O             1000                                                      
    -9.150467776         5.281273221        -40.15470087                
     0.000000000         0.000000000         0.000000000                
     0.000000000         0.000000000         0.000000000                
O             1001                                                      
    -6.249013476         3.606342785        -36.55991205                
     0.000000000         0.000000000         0.000000000                
     0.000000000         0.000000000         0.000000000                
O             1002                                                      
    -9.150467776         5.281273221        -36.55991205                
     0.000000000         0.000000000         0.000000000                
     0.000000000         0.000000000         0.000000000                
O             1003                                                      
    -6.788797020         6.020767257        -40.11136747                
     0.000000000         0.000000000         0.000000000                
     0.000000000         0.000000000         0.000000000                
O             1004                                                      
    -1.825237698         8.887366425        -40.11136747                
     0.000000000         0.000000000         0.000000000                
     0.000000000         0.000000000         0.000000000                
O             1005                                                      
    -3.888284749         6.729174280        -34.11063244                
     0.000000000         0.000000000         0.000000000                
     0.000000000         0.000000000         0.000000000                
O             1006                                                      
    -1.825237698         8.887366425        -36.60324546                
     0.000000000         0.000000000         0.000000000                
     0.000000000         0.000000000         0.000000000                
O             1007                                                      
    -7.626262239         8.887366425        -34.11063244                
     0.000000000         0.000000000         0.000000000                
     0.000000000         0.000000000         0.000000000                
O             1008                                                      
    -6.788797020         6.020767257        -36.60324546                
     0.000000000         0.000000000         0.000000000                
     0.000000000         0.000000000         0.000000000                
O             1009                                                      
    -3.888284749         11.04461654        -34.11063244                
     0.000000000         0.000000000         0.000000000                
     0.000000000         0.000000000         0.000000000                
O             1010                                                      
    -5.134591256         8.887366425        -38.35730646                
     0.000000000         0.000000000         0.000000000                
     0.000000000         0.000000000         0.000000000                
O             1011                                                      
     4.473179009         5.246418089        -40.66810757                
     0.000000000         0.000000000         0.000000000                
     0.000000000         0.000000000         0.000000000                
O             1012                                                      
     2.301798436         11.27352998        -40.66810757                
     0.000000000         0.000000000         0.000000000                
     0.000000000         0.000000000         0.000000000                
O             1013                                                      
     10.91290031         3.640255887        -40.66810757                
     0.000000000         0.000000000         0.000000000                
     0.000000000         0.000000000         0.000000000                
O             1014                                                      
     6.778327928        -1.253593170        -40.66810757                
     0.000000000         0.000000000         0.000000000                
     0.000000000         0.000000000         0.000000000                
O             1015                                                      
     6.778327928         1.253150302        -36.04650535                
     0.000000000         0.000000000         0.000000000                
     0.000000000         0.000000000         0.000000000                
O             1016                                                      
     10.91290031        -3.639756722        -36.04650535                
     0.000000000         0.000000000         0.000000000                
     0.000000000         0.000000000         0.000000000                
O             1017                                                      
     8.606809356         7.633523672        -36.04650535                
     0.000000000         0.000000000         0.000000000                
     0.000000000         0.000000000         0.000000000                
O             1018                                                      
     2.301798436         6.500260840        -36.04650535                
     0.000000000         0.000000000         0.000000000                
     0.000000000         0.000000000         0.000000000                
O             1019                                                      
     10.91290031         3.640255887        -36.04650535                
     0.000000000         0.000000000         0.000000000                
     0.000000000         0.000000000         0.000000000                
O             1020                                                      
     6.778327928        -1.253593170        -36.04650535                
     0.000000000         0.000000000         0.000000000                
     0.000000000         0.000000000         0.000000000                
O             1021                                                      
     4.473179009         5.246418089        -36.04650535                
     0.000000000         0.000000000         0.000000000                
     0.000000000         0.000000000         0.000000000                
O             1022                                                      
     2.301798436         11.27352998        -36.04650535                
     0.000000000         0.000000000         0.000000000                
     0.000000000         0.000000000         0.000000000                
O             1023                                                      
     8.606809356         7.633523672        -40.66810757                
     0.000000000         0.000000000         0.000000000                
     0.000000000         0.000000000         0.000000000                
O             1024                                                      
     2.301798436         6.500260840        -40.66810757                
     0.000000000         0.000000000         0.000000000                
     0.000000000         0.000000000         0.000000000                
O             1025                                                      
     6.778327928         1.253150302        -40.66810757                
     0.000000000         0.000000000         0.000000000                
     0.000000000         0.000000000         0.000000000                
O             1026                                                      
     10.91290031        -3.639756722        -40.66810757                
     0.000000000         0.000000000         0.000000000                
     0.000000000         0.000000000         0.000000000                
O             1027                                                      
     4.413831080         7.650480224        -40.37230996                
     0.000000000         0.000000000         0.000000000                
     0.000000000         0.000000000         0.000000000                
O             1028                                                      
     6.555066672         8.887366425        -40.37230996                
     0.000000000         0.000000000         0.000000000                
     0.000000000         0.000000000         0.000000000                
O             1029                                                      
     4.413831080         10.12331059        -40.37230996                
     0.000000000         0.000000000         0.000000000                
     0.000000000         0.000000000         0.000000000                
O             1030                                                      
     10.97224823         1.236193752        -40.37230996                
     0.000000000         0.000000000         0.000000000                
     0.000000000         0.000000000         0.000000000                
O             1031                                                      
     8.831012643        0.2495819875E-03    -40.37230996                
     0.000000000         0.000000000         0.000000000                
     0.000000000         0.000000000         0.000000000                
O             1032                                                      
     10.97224823        -1.236636619        -40.37230996                
     0.000000000         0.000000000         0.000000000                
     0.000000000         0.000000000         0.000000000                
O             1033                                                      
     8.831012643        0.2495819875E-03    -36.34324500                
     0.000000000         0.000000000         0.000000000                
     0.000000000         0.000000000         0.000000000                
O             1034                                                      
     10.97224823         1.236193752        -36.34324500                
     0.000000000         0.000000000         0.000000000                
     0.000000000         0.000000000         0.000000000                
O             1035                                                      
     10.97224823        -1.236636619        -36.34324500                
     0.000000000         0.000000000         0.000000000                
     0.000000000         0.000000000         0.000000000                
O             1036                                                      
     6.555066672         8.887366425        -36.34324500                
     0.000000000         0.000000000         0.000000000                
     0.000000000         0.000000000         0.000000000                
O             1037                                                      
     4.413831080         7.650480224        -36.34324500                
     0.000000000         0.000000000         0.000000000                
     0.000000000         0.000000000         0.000000000                
O             1038                                                      
     4.413831080         10.12331059        -36.34324500                
     0.000000000         0.000000000         0.000000000                
     0.000000000         0.000000000         0.000000000                
O             1039                                                      
     5.330426870         5.045765568        -38.35730646                
     0.000000000         0.000000000         0.000000000                
     0.000000000         0.000000000         0.000000000                
O             1040                                                      
     1.698898842         10.63200712        -38.35730646                
     0.000000000         0.000000000         0.000000000                
     0.000000000         0.000000000         0.000000000                
O             1041                                                      
     10.05565245         3.841850439        -38.35730646                
     0.000000000         0.000000000         0.000000000                
     0.000000000         0.000000000         0.000000000                
O             1042                                                      
     7.032676195        -2.096710572        -38.35730646                
     0.000000000         0.000000000         0.000000000                
     0.000000000         0.000000000         0.000000000                
O             1043                                                      
     7.032676195         2.096267705        -38.35730646                
     0.000000000         0.000000000         0.000000000                
     0.000000000         0.000000000         0.000000000                
O             1044                                                      
     10.05565245        -3.841351274        -38.35730646                
     0.000000000         0.000000000         0.000000000                
     0.000000000         0.000000000         0.000000000                
O             1045                                                      
     8.353403121         6.790406271        -38.35730646                
     0.000000000         0.000000000         0.000000000                
     0.000000000         0.000000000         0.000000000                
O             1046                                                      
     1.698898842         7.141783690        -38.35730646                
     0.000000000         0.000000000         0.000000000                
     0.000000000         0.000000000         0.000000000                
O             1047                                                      
     6.242312508         3.606342785        -40.15470087                
     0.000000000         0.000000000         0.000000000                
     0.000000000         0.000000000         0.000000000                
O             1048                                                      
     9.142824778        -5.280774059        -40.15470087                
     0.000000000         0.000000000         0.000000000                
     0.000000000         0.000000000         0.000000000                
O             1049                                                      
   -0.3350484216E-02     10.56135483        -40.15470087                
     0.000000000         0.000000000         0.000000000                
     0.000000000         0.000000000         0.000000000                
O             1050                                                      
     9.142824778         5.281273221        -40.15470087                
     0.000000000         0.000000000         0.000000000                
     0.000000000         0.000000000         0.000000000                
O             1051                                                      
     6.242312508        -3.605843621        -40.15470087                
     0.000000000         0.000000000         0.000000000                
     0.000000000         0.000000000         0.000000000                
O             1052                                                      
   -0.3350484216E-02     7.212435987        -40.15470087                
     0.000000000         0.000000000         0.000000000                
     0.000000000         0.000000000         0.000000000                
O             1053                                                      
     6.242312508         3.606342785        -36.55991205                
     0.000000000         0.000000000         0.000000000                
     0.000000000         0.000000000         0.000000000                
O             1054                                                      
   -0.3350484216E-02     10.56135483        -36.55991205                
     0.000000000         0.000000000         0.000000000                
     0.000000000         0.000000000         0.000000000                
O             1055                                                      
     9.142824778        -5.280774059        -36.55991205                
     0.000000000         0.000000000         0.000000000                
     0.000000000         0.000000000         0.000000000                
O             1056                                                      
     9.142824778         5.281273221        -36.55991205                
     0.000000000         0.000000000         0.000000000                
     0.000000000         0.000000000         0.000000000                
O             1057                                                      
   -0.3350484216E-02     7.212435987        -36.55991205                
     0.000000000         0.000000000         0.000000000                
     0.000000000         0.000000000         0.000000000                
O             1058                                                      
     6.242312508        -3.605843621        -36.55991205                
     0.000000000         0.000000000         0.000000000                
     0.000000000         0.000000000         0.000000000                
O             1059                                                      
     6.782096051         6.020767257        -40.11136747                
     0.000000000         0.000000000         0.000000000                
     0.000000000         0.000000000         0.000000000                
O             1060                                                      
     1.818536730         8.887366425        -40.11136747                
     0.000000000         0.000000000         0.000000000                
     0.000000000         0.000000000         0.000000000                
O             1061                                                      
     8.603983265         2.865906720        -40.11136747                
     0.000000000         0.000000000         0.000000000                
     0.000000000         0.000000000         0.000000000                
O             1062                                                      
     8.603983265        -2.865407555        -40.11136747                
     0.000000000         0.000000000         0.000000000                
     0.000000000         0.000000000         0.000000000                
O             1063                                                      
     8.603983265         2.865906720        -36.60324546                
     0.000000000         0.000000000         0.000000000                
     0.000000000         0.000000000         0.000000000                
O             1064                                                      
     11.50449553        -2.157942562        -34.11063244                
     0.000000000         0.000000000         0.000000000                
     0.000000000         0.000000000         0.000000000                
O             1065                                                      
     7.766518045        0.2495819875E-03    -34.11063244                
     0.000000000         0.000000000         0.000000000                
     0.000000000         0.000000000         0.000000000                
O             1066                                                      
     8.603983265        -2.865407555        -36.60324546                
     0.000000000         0.000000000         0.000000000                
     0.000000000         0.000000000         0.000000000                
O             1067                                                      
     11.50449553         2.157499695        -34.11063244                
     0.000000000         0.000000000         0.000000000                
     0.000000000         0.000000000         0.000000000                
O             1068                                                      
     6.782096051         6.020767257        -36.60324546                
     0.000000000         0.000000000         0.000000000                
     0.000000000         0.000000000         0.000000000                
O             1069                                                      
     3.881583780         11.04461654        -34.11063244                
     0.000000000         0.000000000         0.000000000                
     0.000000000         0.000000000         0.000000000                
O             1070                                                      
     1.818536730         8.887366425        -36.60324546                
     0.000000000         0.000000000         0.000000000                
     0.000000000         0.000000000         0.000000000                
O             1071                                                      
     7.618619239         8.887366425        -34.11063244                
     0.000000000         0.000000000         0.000000000                
     0.000000000         0.000000000         0.000000000                
O             1072                                                      
     3.881583780         6.729174280        -34.11063244                
     0.000000000         0.000000000         0.000000000                
     0.000000000         0.000000000         0.000000000                
O             1073                                                      
     5.127890288         8.887366425        -38.35730646                
     0.000000000         0.000000000         0.000000000                
     0.000000000         0.000000000         0.000000000                
O             1074                                                      
     10.25818903        0.2495819875E-03    -38.35730646                
     0.000000000         0.000000000         0.000000000                
     0.000000000         0.000000000         0.000000000                
O             1075                                                      
    -10.91960128        -3.639756722        -29.70946540                
     0.000000000         0.000000000         0.000000000                
     0.000000000         0.000000000         0.000000000                
O             1076                                                      
    -6.785028896         1.253150302        -29.70946540                
     0.000000000         0.000000000         0.000000000                
     0.000000000         0.000000000         0.000000000                
O             1077                                                      
    -4.479879977        -5.246860955        -29.70946540                
     0.000000000         0.000000000         0.000000000                
     0.000000000         0.000000000         0.000000000                
O             1078                                                      
    -2.308499404        -11.27397285        -29.70946540                
     0.000000000         0.000000000         0.000000000                
     0.000000000         0.000000000         0.000000000                
O             1079                                                      
    -8.614452356        -7.633024508        -25.08786319                
     0.000000000         0.000000000         0.000000000                
     0.000000000         0.000000000         0.000000000                
O             1080                                                      
    -2.308499404        -6.499761676        -25.08786319                
     0.000000000         0.000000000         0.000000000                
     0.000000000         0.000000000         0.000000000                
O             1081                                                      
    -6.785028896        -1.253593170        -25.08786319                
     0.000000000         0.000000000         0.000000000                
     0.000000000         0.000000000         0.000000000                
O             1082                                                      
    -10.91960128         3.640255887        -25.08786319                
     0.000000000         0.000000000         0.000000000                
     0.000000000         0.000000000         0.000000000                
O             1083                                                      
    -4.479879977        -5.246860955        -25.08786319                
     0.000000000         0.000000000         0.000000000                
     0.000000000         0.000000000         0.000000000                
O             1084                                                      
    -2.308499404        -11.27397285        -25.08786319                
     0.000000000         0.000000000         0.000000000                
     0.000000000         0.000000000         0.000000000                
O             1085                                                      
    -10.91960128        -3.639756722        -25.08786319                
     0.000000000         0.000000000         0.000000000                
     0.000000000         0.000000000         0.000000000                
O             1086                                                      
    -6.785028896         1.253150302        -25.08786319                
     0.000000000         0.000000000         0.000000000                
     0.000000000         0.000000000         0.000000000                
O             1087                                                      
    -6.785028896        -1.253593170        -29.70946540                
     0.000000000         0.000000000         0.000000000                
     0.000000000         0.000000000         0.000000000                
O             1088                                                      
    -10.91960128         3.640255887        -29.70946540                
     0.000000000         0.000000000         0.000000000                
     0.000000000         0.000000000         0.000000000                
O             1089                                                      
    -8.614452356        -7.633024508        -29.70946540                
     0.000000000         0.000000000         0.000000000                
     0.000000000         0.000000000         0.000000000                
O             1090                                                      
    -2.308499404        -6.499761676        -29.70946540                
     0.000000000         0.000000000         0.000000000                
     0.000000000         0.000000000         0.000000000                
O             1091                                                      
    -10.97894920        -1.236636619        -29.41366778                
     0.000000000         0.000000000         0.000000000                
     0.000000000         0.000000000         0.000000000                
O             1092                                                      
    -8.837713612        0.2495819875E-03    -29.41366778                
     0.000000000         0.000000000         0.000000000                
     0.000000000         0.000000000         0.000000000                
O             1093                                                      
    -10.97894920         1.236193752        -29.41366778                
     0.000000000         0.000000000         0.000000000                
     0.000000000         0.000000000         0.000000000                
O             1094                                                      
    -4.420532048        -7.650923090        -29.41366778                
     0.000000000         0.000000000         0.000000000                
     0.000000000         0.000000000         0.000000000                
O             1095                                                      
    -6.561767641        -8.886867260        -29.41366778                
     0.000000000         0.000000000         0.000000000                
     0.000000000         0.000000000         0.000000000                
O             1096                                                      
    -4.420532048        -10.12281143        -29.41366778                
     0.000000000         0.000000000         0.000000000                
     0.000000000         0.000000000         0.000000000                
O             1097                                                      
    -6.561767641        -8.886867260        -25.38366080                
     0.000000000         0.000000000         0.000000000                
     0.000000000         0.000000000         0.000000000                
O             1098                                                      
    -4.420532048        -7.650923090        -25.38366080                
     0.000000000         0.000000000         0.000000000                
     0.000000000         0.000000000         0.000000000                
O             1099                                                      
    -4.420532048        -10.12281143        -25.38366080                
     0.000000000         0.000000000         0.000000000                
     0.000000000         0.000000000         0.000000000                
O             1100                                                      
    -8.837713612        0.2495819875E-03    -25.38366080                
     0.000000000         0.000000000         0.000000000                
     0.000000000         0.000000000         0.000000000                
O             1101                                                      
    -10.97894920        -1.236636619        -25.38366080                
     0.000000000         0.000000000         0.000000000                
     0.000000000         0.000000000         0.000000000                
O             1102                                                      
    -10.97894920         1.236193752        -25.38366080                
     0.000000000         0.000000000         0.000000000                
     0.000000000         0.000000000         0.000000000                
O             1103                                                      
    -10.06235341        -3.841351274        -27.39866430                
     0.000000000         0.000000000         0.000000000                
     0.000000000         0.000000000         0.000000000                
O             1104                                                      
    -7.039377163         2.096267705        -27.39866430                
     0.000000000         0.000000000         0.000000000                
     0.000000000         0.000000000         0.000000000                
O             1105                                                      
    -5.337127838        -5.045266403        -27.39866430                
     0.000000000         0.000000000         0.000000000                
     0.000000000         0.000000000         0.000000000                
O             1106                                                      
    -1.705599810        -10.63245000        -27.39866430                
     0.000000000         0.000000000         0.000000000                
     0.000000000         0.000000000         0.000000000                
O             1107                                                      
    -8.360104089        -6.790849137        -27.39866430                
     0.000000000         0.000000000         0.000000000                
     0.000000000         0.000000000         0.000000000                
O             1108                                                      
    -1.705599810        -7.141284527        -27.39866430                
     0.000000000         0.000000000         0.000000000                
     0.000000000         0.000000000         0.000000000                
O             1109                                                      
    -7.039377163        -2.096710572        -27.39866430                
     0.000000000         0.000000000         0.000000000                
     0.000000000         0.000000000         0.000000000                
O             1110                                                      
    -10.06235341         3.841850439        -27.39866430                
     0.000000000         0.000000000         0.000000000                
     0.000000000         0.000000000         0.000000000                
O             1111                                                      
    -9.150467776        -5.280774059        -29.19605871                
     0.000000000         0.000000000         0.000000000                
     0.000000000         0.000000000         0.000000000                
O             1112                                                      
    -6.249013476        -3.605843621        -29.19605871                
     0.000000000         0.000000000         0.000000000                
     0.000000000         0.000000000         0.000000000                
O             1113                                                      
    -9.150467776        -5.280774059        -25.60126987                
     0.000000000         0.000000000         0.000000000                
     0.000000000         0.000000000         0.000000000                
O             1114                                                      
    -6.249013476        -3.605843621        -25.60126987                
     0.000000000         0.000000000         0.000000000                
     0.000000000         0.000000000         0.000000000                
O             1115                                                      
    -8.610684234        -2.865407555        -29.15272530                
     0.000000000         0.000000000         0.000000000                
     0.000000000         0.000000000         0.000000000                
O             1116                                                      
    -11.51119650         2.157499695        -31.64533831                
     0.000000000         0.000000000         0.000000000                
     0.000000000         0.000000000         0.000000000                
O             1117                                                      
    -8.610684234         2.865906720        -29.15272530                
     0.000000000         0.000000000         0.000000000                
     0.000000000         0.000000000         0.000000000                
O             1118                                                      
    -11.51119650        -2.157942562        -31.64533831                
     0.000000000         0.000000000         0.000000000                
     0.000000000         0.000000000         0.000000000                
O             1119                                                      
    -7.773219014        0.2495819875E-03    -31.64533831                
     0.000000000         0.000000000         0.000000000                
     0.000000000         0.000000000         0.000000000                
O             1120                                                      
    -6.788797020        -6.021210122        -29.15272530                
     0.000000000         0.000000000         0.000000000                
     0.000000000         0.000000000         0.000000000                
O             1121                                                      
    -3.888284749        -11.04505940        -31.64533831                
     0.000000000         0.000000000         0.000000000                
     0.000000000         0.000000000         0.000000000                
O             1122                                                      
    -3.888284749        -6.728675117        -31.64533831                
     0.000000000         0.000000000         0.000000000                
     0.000000000         0.000000000         0.000000000                
O             1123                                                      
    -1.825237698        -8.886867260        -29.15272530                
     0.000000000         0.000000000         0.000000000                
     0.000000000         0.000000000         0.000000000                
O             1124                                                      
    -7.626262239        -8.886867260        -31.64533831                
     0.000000000         0.000000000         0.000000000                
     0.000000000         0.000000000         0.000000000                
O             1125                                                      
    -6.788797020        -6.021210122        -25.64460327                
     0.000000000         0.000000000         0.000000000                
     0.000000000         0.000000000         0.000000000                
O             1126                                                      
    -3.888284749        -11.04505940        -23.15199027                
     0.000000000         0.000000000         0.000000000                
     0.000000000         0.000000000         0.000000000                
O             1127                                                      
    -1.825237698        -8.886867260        -25.64460327                
     0.000000000         0.000000000         0.000000000                
     0.000000000         0.000000000         0.000000000                
O             1128                                                      
    -7.626262239        -8.886867260        -23.15199027                
     0.000000000         0.000000000         0.000000000                
     0.000000000         0.000000000         0.000000000                
O             1129                                                      
    -3.888284749        -6.728675117        -23.15199027                
     0.000000000         0.000000000         0.000000000                
     0.000000000         0.000000000         0.000000000                
O             1130                                                      
    -8.610684234        -2.865407555        -25.64460327                
     0.000000000         0.000000000         0.000000000                
     0.000000000         0.000000000         0.000000000                
O             1131                                                      
    -11.51119650         2.157499695        -23.15199027                
     0.000000000         0.000000000         0.000000000                
     0.000000000         0.000000000         0.000000000                
O             1132                                                      
    -7.773219014        0.2495819875E-03    -23.15199027                
     0.000000000         0.000000000         0.000000000                
     0.000000000         0.000000000         0.000000000                
O             1133                                                      
    -8.610684234         2.865906720        -25.64460327                
     0.000000000         0.000000000         0.000000000                
     0.000000000         0.000000000         0.000000000                
O             1134                                                      
    -11.51119650        -2.157942562        -23.15199027                
     0.000000000         0.000000000         0.000000000                
     0.000000000         0.000000000         0.000000000                
O             1135                                                      
    -10.26489000        0.2495819875E-03    -27.39866430                
     0.000000000         0.000000000         0.000000000                
     0.000000000         0.000000000         0.000000000                
O             1136                                                      
    -5.134591256        -8.886867260        -27.39866430                
     0.000000000         0.000000000         0.000000000                
     0.000000000         0.000000000         0.000000000                
O             1137                                                      
    -9.557425004         1.225831415        -32.87845639                
     0.000000000         0.000000000         0.000000000                
     0.000000000         0.000000000         0.000000000                
O             1138                                                      
    -11.68076202        0.2495819875E-03    -32.87845639                
     0.000000000         0.000000000         0.000000000                
     0.000000000         0.000000000         0.000000000                
O             1139                                                      
    -9.557425004        -1.225332251        -32.87845639                
     0.000000000         0.000000000         0.000000000                
     0.000000000         0.000000000         0.000000000                
O             1140                                                      
    -5.842056249        -10.11244909        -32.87845639                
     0.000000000         0.000000000         0.000000000                
     0.000000000         0.000000000         0.000000000                
O             1141                                                      
    -3.719661269        -8.886867260        -32.87845639                
     0.000000000         0.000000000         0.000000000                
     0.000000000         0.000000000         0.000000000                
O             1142                                                      
    -5.842056249        -7.661285428        -32.87845639                
     0.000000000         0.000000000         0.000000000                
     0.000000000         0.000000000         0.000000000                
O             1143                                                      
     8.606809356        -7.633024508        -29.70946540                
     0.000000000         0.000000000         0.000000000                
     0.000000000         0.000000000         0.000000000                
O             1144                                                      
     2.301798436        -6.499761676        -29.70946540                
     0.000000000         0.000000000         0.000000000                
     0.000000000         0.000000000         0.000000000                
O             1145                                                      
     2.301798436        -11.27397285        -25.08786319                
     0.000000000         0.000000000         0.000000000                
     0.000000000         0.000000000         0.000000000                
O             1146                                                      
     4.473179009        -5.246860955        -25.08786319                
     0.000000000         0.000000000         0.000000000                
     0.000000000         0.000000000         0.000000000                
O             1147                                                      
     8.606809356        -7.633024508        -25.08786319                
     0.000000000         0.000000000         0.000000000                
     0.000000000         0.000000000         0.000000000                
O             1148                                                      
     2.301798436        -6.499761676        -25.08786319                
     0.000000000         0.000000000         0.000000000                
     0.000000000         0.000000000         0.000000000                
O             1149                                                      
     2.301798436        -11.27397285        -29.70946540                
     0.000000000         0.000000000         0.000000000                
     0.000000000         0.000000000         0.000000000                
O             1150                                                      
     4.473179009        -5.246860955        -29.70946540                
     0.000000000         0.000000000         0.000000000                
     0.000000000         0.000000000         0.000000000                
O             1151                                                      
     4.413831080        -10.12281143        -29.41366778                
     0.000000000         0.000000000         0.000000000                
     0.000000000         0.000000000         0.000000000                
O             1152                                                      
     6.555066672        -8.886867260        -29.41366778                
     0.000000000         0.000000000         0.000000000                
     0.000000000         0.000000000         0.000000000                
O             1153                                                      
     4.413831080        -7.650923090        -29.41366778                
     0.000000000         0.000000000         0.000000000                
     0.000000000         0.000000000         0.000000000                
O             1154                                                      
     6.555066672        -8.886867260        -25.38366080                
     0.000000000         0.000000000         0.000000000                
     0.000000000         0.000000000         0.000000000                
O             1155                                                      
     4.413831080        -10.12281143        -25.38366080                
     0.000000000         0.000000000         0.000000000                
     0.000000000         0.000000000         0.000000000                
O             1156                                                      
     4.413831080        -7.650923090        -25.38366080                
     0.000000000         0.000000000         0.000000000                
     0.000000000         0.000000000         0.000000000                
O             1157                                                      
     8.353403121        -6.790849137        -27.39866430                
     0.000000000         0.000000000         0.000000000                
     0.000000000         0.000000000         0.000000000                
O             1158                                                      
     1.698898842        -7.141284527        -27.39866430                
     0.000000000         0.000000000         0.000000000                
     0.000000000         0.000000000         0.000000000                
O             1159                                                      
     1.698898842        -10.63245000        -27.39866430                
     0.000000000         0.000000000         0.000000000                
     0.000000000         0.000000000         0.000000000                
O             1160                                                      
     5.330426870        -5.045266403        -27.39866430                
     0.000000000         0.000000000         0.000000000                
     0.000000000         0.000000000         0.000000000                
O             1161                                                      
   -0.3350484216E-02    -7.211936823        -29.19605871                
     0.000000000         0.000000000         0.000000000                
     0.000000000         0.000000000         0.000000000                
O             1162                                                      
   -0.3350484216E-02    -10.56179770        -29.19605871                
     0.000000000         0.000000000         0.000000000                
     0.000000000         0.000000000         0.000000000                
O             1163                                                      
   -0.3350484216E-02    -7.211936823        -25.60126987                
     0.000000000         0.000000000         0.000000000                
     0.000000000         0.000000000         0.000000000                
O             1164                                                      
   -0.3350484216E-02    -10.56179770        -25.60126987                
     0.000000000         0.000000000         0.000000000                
     0.000000000         0.000000000         0.000000000                
O             1165                                                      
     3.881583780        -6.728675117        -31.64533831                
     0.000000000         0.000000000         0.000000000                
     0.000000000         0.000000000         0.000000000                
O             1166                                                      
     6.782096051        -6.021210122        -29.15272530                
     0.000000000         0.000000000         0.000000000                
     0.000000000         0.000000000         0.000000000                
O             1167                                                      
     3.881583780        -11.04505940        -31.64533831                
     0.000000000         0.000000000         0.000000000                
     0.000000000         0.000000000         0.000000000                
O             1168                                                      
     1.818536730        -8.886867260        -29.15272530                
     0.000000000         0.000000000         0.000000000                
     0.000000000         0.000000000         0.000000000                
O             1169                                                      
     7.618619239        -8.886867260        -31.64533831                
     0.000000000         0.000000000         0.000000000                
     0.000000000         0.000000000         0.000000000                
O             1170                                                      
     3.881583780        -6.728675117        -23.15199027                
     0.000000000         0.000000000         0.000000000                
     0.000000000         0.000000000         0.000000000                
O             1171                                                      
     1.818536730        -8.886867260        -25.64460327                
     0.000000000         0.000000000         0.000000000                
     0.000000000         0.000000000         0.000000000                
O             1172                                                      
     7.618619239        -8.886867260        -23.15199027                
     0.000000000         0.000000000         0.000000000                
     0.000000000         0.000000000         0.000000000                
O             1173                                                      
     6.782096051        -6.021210122        -25.64460327                
     0.000000000         0.000000000         0.000000000                
     0.000000000         0.000000000         0.000000000                
O             1174                                                      
     3.881583780        -11.04505940        -23.15199027                
     0.000000000         0.000000000         0.000000000                
     0.000000000         0.000000000         0.000000000                
O             1175                                                      
     5.127890288        -8.886867260        -27.39866430                
     0.000000000         0.000000000         0.000000000                
     0.000000000         0.000000000         0.000000000                
O             1176                                                      
     5.835355281        -7.661285428        -32.87845639                
     0.000000000         0.000000000         0.000000000                
     0.000000000         0.000000000         0.000000000                
O             1177                                                      
     3.712018271        -8.886867260        -32.87845639                
     0.000000000         0.000000000         0.000000000                
     0.000000000         0.000000000         0.000000000                
O             1178                                                      
     5.835355281        -10.11244909        -32.87845639                
     0.000000000         0.000000000         0.000000000                
     0.000000000         0.000000000         0.000000000                
O             1179                                                      
    -8.614452356         7.633523672        -29.70946540                
     0.000000000         0.000000000         0.000000000                
     0.000000000         0.000000000         0.000000000                
O             1180                                                      
    -2.308499404         6.500260840        -29.70946540                
     0.000000000         0.000000000         0.000000000                
     0.000000000         0.000000000         0.000000000                
O             1181                                                      
    -2.308499404         11.27352998        -25.08786319                
     0.000000000         0.000000000         0.000000000                
     0.000000000         0.000000000         0.000000000                
O             1182                                                      
    -4.479879977         5.246418089        -25.08786319                
     0.000000000         0.000000000         0.000000000                
     0.000000000         0.000000000         0.000000000                
O             1183                                                      
    -8.614452356         7.633523672        -25.08786319                
     0.000000000         0.000000000         0.000000000                
     0.000000000         0.000000000         0.000000000                
O             1184                                                      
    -2.308499404         6.500260840        -25.08786319                
     0.000000000         0.000000000         0.000000000                
     0.000000000         0.000000000         0.000000000                
O             1185                                                      
    -2.308499404         11.27352998        -29.70946540                
     0.000000000         0.000000000         0.000000000                
     0.000000000         0.000000000         0.000000000                
O             1186                                                      
    -4.479879977         5.246418089        -29.70946540                
     0.000000000         0.000000000         0.000000000                
     0.000000000         0.000000000         0.000000000                
O             1187                                                      
    -4.420532048         10.12331059        -29.41366778                
     0.000000000         0.000000000         0.000000000                
     0.000000000         0.000000000         0.000000000                
O             1188                                                      
    -6.561767641         8.887366425        -29.41366778                
     0.000000000         0.000000000         0.000000000                
     0.000000000         0.000000000         0.000000000                
O             1189                                                      
    -4.420532048         7.650480224        -29.41366778                
     0.000000000         0.000000000         0.000000000                
     0.000000000         0.000000000         0.000000000                
O             1190                                                      
    -6.561767641         8.887366425        -25.38366080                
     0.000000000         0.000000000         0.000000000                
     0.000000000         0.000000000         0.000000000                
O             1191                                                      
    -4.420532048         10.12331059        -25.38366080                
     0.000000000         0.000000000         0.000000000                
     0.000000000         0.000000000         0.000000000                
O             1192                                                      
    -4.420532048         7.650480224        -25.38366080                
     0.000000000         0.000000000         0.000000000                
     0.000000000         0.000000000         0.000000000                
O             1193                                                      
    -8.360104089         6.790406271        -27.39866430                
     0.000000000         0.000000000         0.000000000                
     0.000000000         0.000000000         0.000000000                
O             1194                                                      
    -1.705599810         7.141783690        -27.39866430                
     0.000000000         0.000000000         0.000000000                
     0.000000000         0.000000000         0.000000000                
O             1195                                                      
    -1.705599810         10.63200712        -27.39866430                
     0.000000000         0.000000000         0.000000000                
     0.000000000         0.000000000         0.000000000                
O             1196                                                      
    -5.337127838         5.045765568        -27.39866430                
     0.000000000         0.000000000         0.000000000                
     0.000000000         0.000000000         0.000000000                
O             1197                                                      
    -6.249013476         3.606342785        -29.19605871                
     0.000000000         0.000000000         0.000000000                
     0.000000000         0.000000000         0.000000000                
O             1198                                                      
    -9.150467776         5.281273221        -29.19605871                
     0.000000000         0.000000000         0.000000000                
     0.000000000         0.000000000         0.000000000                
O             1199                                                      
    -6.249013476         3.606342785        -25.60126987                
     0.000000000         0.000000000         0.000000000                
     0.000000000         0.000000000         0.000000000                
O             1200                                                      
    -9.150467776         5.281273221        -25.60126987                
     0.000000000         0.000000000         0.000000000                
     0.000000000         0.000000000         0.000000000                
O             1201                                                      
    -3.888284749         6.729174280        -31.64533831                
     0.000000000         0.000000000         0.000000000                
     0.000000000         0.000000000         0.000000000                
O             1202                                                      
    -6.788797020         6.020767257        -29.15272530                
     0.000000000         0.000000000         0.000000000                
     0.000000000         0.000000000         0.000000000                
O             1203                                                      
    -3.888284749         11.04461654        -31.64533831                
     0.000000000         0.000000000         0.000000000                
     0.000000000         0.000000000         0.000000000                
O             1204                                                      
    -1.825237698         8.887366425        -29.15272530                
     0.000000000         0.000000000         0.000000000                
     0.000000000         0.000000000         0.000000000                
O             1205                                                      
    -7.626262239         8.887366425        -31.64533831                
     0.000000000         0.000000000         0.000000000                
     0.000000000         0.000000000         0.000000000                
O             1206                                                      
    -3.888284749         6.729174280        -23.15199027                
     0.000000000         0.000000000         0.000000000                
     0.000000000         0.000000000         0.000000000                
O             1207                                                      
    -1.825237698         8.887366425        -25.64460327                
     0.000000000         0.000000000         0.000000000                
     0.000000000         0.000000000         0.000000000                
O             1208                                                      
    -7.626262239         8.887366425        -23.15199027                
     0.000000000         0.000000000         0.000000000                
     0.000000000         0.000000000         0.000000000                
O             1209                                                      
    -6.788797020         6.020767257        -25.64460327                
     0.000000000         0.000000000         0.000000000                
     0.000000000         0.000000000         0.000000000                
O             1210                                                      
    -3.888284749         11.04461654        -23.15199027                
     0.000000000         0.000000000         0.000000000                
     0.000000000         0.000000000         0.000000000                
O             1211                                                      
    -5.134591256         8.887366425        -27.39866430                
     0.000000000         0.000000000         0.000000000                
     0.000000000         0.000000000         0.000000000                
O             1212                                                      
    -5.842056249         7.661784591        -32.87845639                
     0.000000000         0.000000000         0.000000000                
     0.000000000         0.000000000         0.000000000                
O             1213                                                      
    -3.719661269         8.887366425        -32.87845639                
     0.000000000         0.000000000         0.000000000                
     0.000000000         0.000000000         0.000000000                
O             1214                                                      
    -5.842056249         10.11294826        -32.87845639                
     0.000000000         0.000000000         0.000000000                
     0.000000000         0.000000000         0.000000000                
O             1215                                                      
     4.473179009         5.246418089        -29.70946540                
     0.000000000         0.000000000         0.000000000                
     0.000000000         0.000000000         0.000000000                
O             1216                                                      
     2.301798436         11.27352998        -29.70946540                
     0.000000000         0.000000000         0.000000000                
     0.000000000         0.000000000         0.000000000                
O             1217                                                      
     10.91290031         3.640255887        -29.70946540                
     0.000000000         0.000000000         0.000000000                
     0.000000000         0.000000000         0.000000000                
O             1218                                                      
     6.778327928        -1.253593170        -29.70946540                
     0.000000000         0.000000000         0.000000000                
     0.000000000         0.000000000         0.000000000                
O             1219                                                      
     6.778327928         1.253150302        -25.08786319                
     0.000000000         0.000000000         0.000000000                
     0.000000000         0.000000000         0.000000000                
O             1220                                                      
     10.91290031        -3.639756722        -25.08786319                
     0.000000000         0.000000000         0.000000000                
     0.000000000         0.000000000         0.000000000                
O             1221                                                      
     8.606809356         7.633523672        -25.08786319                
     0.000000000         0.000000000         0.000000000                
     0.000000000         0.000000000         0.000000000                
O             1222                                                      
     2.301798436         6.500260840        -25.08786319                
     0.000000000         0.000000000         0.000000000                
     0.000000000         0.000000000         0.000000000                
O             1223                                                      
     10.91290031         3.640255887        -25.08786319                
     0.000000000         0.000000000         0.000000000                
     0.000000000         0.000000000         0.000000000                
O             1224                                                      
     6.778327928        -1.253593170        -25.08786319                
     0.000000000         0.000000000         0.000000000                
     0.000000000         0.000000000         0.000000000                
O             1225                                                      
     4.473179009         5.246418089        -25.08786319                
     0.000000000         0.000000000         0.000000000                
     0.000000000         0.000000000         0.000000000                
O             1226                                                      
     2.301798436         11.27352998        -25.08786319                
     0.000000000         0.000000000         0.000000000                
     0.000000000         0.000000000         0.000000000                
O             1227                                                      
     8.606809356         7.633523672        -29.70946540                
     0.000000000         0.000000000         0.000000000                
     0.000000000         0.000000000         0.000000000                
O             1228                                                      
     2.301798436         6.500260840        -29.70946540                
     0.000000000         0.000000000         0.000000000                
     0.000000000         0.000000000         0.000000000                
O             1229                                                      
     6.778327928         1.253150302        -29.70946540                
     0.000000000         0.000000000         0.000000000                
     0.000000000         0.000000000         0.000000000                
O             1230                                                      
     10.91290031        -3.639756722        -29.70946540                
     0.000000000         0.000000000         0.000000000                
     0.000000000         0.000000000         0.000000000                
O             1231                                                      
     4.413831080         7.650480224        -29.41366778                
     0.000000000         0.000000000         0.000000000                
     0.000000000         0.000000000         0.000000000                
O             1232                                                      
     6.555066672         8.887366425        -29.41366778                
     0.000000000         0.000000000         0.000000000                
     0.000000000         0.000000000         0.000000000                
O             1233                                                      
     4.413831080         10.12331059        -29.41366778                
     0.000000000         0.000000000         0.000000000                
     0.000000000         0.000000000         0.000000000                
O             1234                                                      
     10.97224823         1.236193752        -29.41366778                
     0.000000000         0.000000000         0.000000000                
     0.000000000         0.000000000         0.000000000                
O             1235                                                      
     8.831012643        0.2495819875E-03    -29.41366778                
     0.000000000         0.000000000         0.000000000                
     0.000000000         0.000000000         0.000000000                
O             1236                                                      
     10.97224823        -1.236636619        -29.41366778                
     0.000000000         0.000000000         0.000000000                
     0.000000000         0.000000000         0.000000000                
O             1237                                                      
     8.831012643        0.2495819875E-03    -25.38366080                
     0.000000000         0.000000000         0.000000000                
     0.000000000         0.000000000         0.000000000                
O             1238                                                      
     10.97224823         1.236193752        -25.38366080                
     0.000000000         0.000000000         0.000000000                
     0.000000000         0.000000000         0.000000000                
O             1239                                                      
     10.97224823        -1.236636619        -25.38366080                
     0.000000000         0.000000000         0.000000000                
     0.000000000         0.000000000         0.000000000                
O             1240                                                      
     6.555066672         8.887366425        -25.38366080                
     0.000000000         0.000000000         0.000000000                
     0.000000000         0.000000000         0.000000000                
O             1241                                                      
     4.413831080         7.650480224        -25.38366080                
     0.000000000         0.000000000         0.000000000                
     0.000000000         0.000000000         0.000000000                
O             1242                                                      
     4.413831080         10.12331059        -25.38366080                
     0.000000000         0.000000000         0.000000000                
     0.000000000         0.000000000         0.000000000                
O             1243                                                      
     5.330426870         5.045765568        -27.39866430                
     0.000000000         0.000000000         0.000000000                
     0.000000000         0.000000000         0.000000000                
O             1244                                                      
     1.698898842         10.63200712        -27.39866430                
     0.000000000         0.000000000         0.000000000                
     0.000000000         0.000000000         0.000000000                
O             1245                                                      
     10.05565245         3.841850439        -27.39866430                
     0.000000000         0.000000000         0.000000000                
     0.000000000         0.000000000         0.000000000                
O             1246                                                      
     7.032676195        -2.096710572        -27.39866430                
     0.000000000         0.000000000         0.000000000                
     0.000000000         0.000000000         0.000000000                
O             1247                                                      
     7.032676195         2.096267705        -27.39866430                
     0.000000000         0.000000000         0.000000000                
     0.000000000         0.000000000         0.000000000                
O             1248                                                      
     10.05565245        -3.841351274        -27.39866430                
     0.000000000         0.000000000         0.000000000                
     0.000000000         0.000000000         0.000000000                
O             1249                                                      
     8.353403121         6.790406271        -27.39866430                
     0.000000000         0.000000000         0.000000000                
     0.000000000         0.000000000         0.000000000                
O             1250                                                      
     1.698898842         7.141783690        -27.39866430                
     0.000000000         0.000000000         0.000000000                
     0.000000000         0.000000000         0.000000000                
O             1251                                                      
     6.242312508         3.606342785        -29.19605871                
     0.000000000         0.000000000         0.000000000                
     0.000000000         0.000000000         0.000000000                
O             1252                                                      
     9.142824778        -5.280774059        -29.19605871                
     0.000000000         0.000000000         0.000000000                
     0.000000000         0.000000000         0.000000000                
O             1253                                                      
   -0.3350484216E-02     10.56135483        -29.19605871                
     0.000000000         0.000000000         0.000000000                
     0.000000000         0.000000000         0.000000000                
O             1254                                                      
     9.142824778         5.281273221        -29.19605871                
     0.000000000         0.000000000         0.000000000                
     0.000000000         0.000000000         0.000000000                
O             1255                                                      
     6.242312508        -3.605843621        -29.19605871                
     0.000000000         0.000000000         0.000000000                
     0.000000000         0.000000000         0.000000000                
O             1256                                                      
   -0.3350484216E-02     7.212435987        -29.19605871                
     0.000000000         0.000000000         0.000000000                
     0.000000000         0.000000000         0.000000000                
O             1257                                                      
     6.242312508         3.606342785        -25.60126987                
     0.000000000         0.000000000         0.000000000                
     0.000000000         0.000000000         0.000000000                
O             1258                                                      
   -0.3350484216E-02     10.56135483        -25.60126987                
     0.000000000         0.000000000         0.000000000                
     0.000000000         0.000000000         0.000000000                
O             1259                                                      
     9.142824778        -5.280774059        -25.60126987                
     0.000000000         0.000000000         0.000000000                
     0.000000000         0.000000000         0.000000000                
O             1260                                                      
     9.142824778         5.281273221        -25.60126987                
     0.000000000         0.000000000         0.000000000                
     0.000000000         0.000000000         0.000000000                
O             1261                                                      
   -0.3350484216E-02     7.212435987        -25.60126987                
     0.000000000         0.000000000         0.000000000                
     0.000000000         0.000000000         0.000000000                
O             1262                                                      
     6.242312508        -3.605843621        -25.60126987                
     0.000000000         0.000000000         0.000000000                
     0.000000000         0.000000000         0.000000000                
O             1263                                                      
     6.782096051         6.020767257        -29.15272530                
     0.000000000         0.000000000         0.000000000                
     0.000000000         0.000000000         0.000000000                
O             1264                                                      
     3.881583780         11.04461654        -31.64533831                
     0.000000000         0.000000000         0.000000000                
     0.000000000         0.000000000         0.000000000                
O             1265                                                      
     3.881583780         6.729174280        -31.64533831                
     0.000000000         0.000000000         0.000000000                
     0.000000000         0.000000000         0.000000000                
O             1266                                                      
     1.818536730         8.887366425        -29.15272530                
     0.000000000         0.000000000         0.000000000                
     0.000000000         0.000000000         0.000000000                
O             1267                                                      
     7.618619239         8.887366425        -31.64533831                
     0.000000000         0.000000000         0.000000000                
     0.000000000         0.000000000         0.000000000                
O             1268                                                      
     8.603983265         2.865906720        -29.15272530                
     0.000000000         0.000000000         0.000000000                
     0.000000000         0.000000000         0.000000000                
O             1269                                                      
     11.50449553        -2.157942562        -31.64533831                
     0.000000000         0.000000000         0.000000000                
     0.000000000         0.000000000         0.000000000                
O             1270                                                      
     8.603983265        -2.865407555        -29.15272530                
     0.000000000         0.000000000         0.000000000                
     0.000000000         0.000000000         0.000000000                
O             1271                                                      
     11.50449553         2.157499695        -31.64533831                
     0.000000000         0.000000000         0.000000000                
     0.000000000         0.000000000         0.000000000                
O             1272                                                      
     7.766518045        0.2495819875E-03    -31.64533831                
     0.000000000         0.000000000         0.000000000                
     0.000000000         0.000000000         0.000000000                
O             1273                                                      
     8.603983265         2.865906720        -25.64460327                
     0.000000000         0.000000000         0.000000000                
     0.000000000         0.000000000         0.000000000                
O             1274                                                      
     11.50449553        -2.157942562        -23.15199027                
     0.000000000         0.000000000         0.000000000                
     0.000000000         0.000000000         0.000000000                
O             1275                                                      
     7.766518045        0.2495819875E-03    -23.15199027                
     0.000000000         0.000000000         0.000000000                
     0.000000000         0.000000000         0.000000000                
O             1276                                                      
     8.603983265        -2.865407555        -25.64460327                
     0.000000000         0.000000000         0.000000000                
     0.000000000         0.000000000         0.000000000                
O             1277                                                      
     11.50449553         2.157499695        -23.15199027                
     0.000000000         0.000000000         0.000000000                
     0.000000000         0.000000000         0.000000000                
O             1278                                                      
     6.782096051         6.020767257        -25.64460327                
     0.000000000         0.000000000         0.000000000                
     0.000000000         0.000000000         0.000000000                
O             1279                                                      
     3.881583780         11.04461654        -23.15199027                
     0.000000000         0.000000000         0.000000000                
     0.000000000         0.000000000         0.000000000                
O             1280                                                      
     1.818536730         8.887366425        -25.64460327                
     0.000000000         0.000000000         0.000000000                
     0.000000000         0.000000000         0.000000000                
O             1281                                                      
     7.618619239         8.887366425        -23.15199027                
     0.000000000         0.000000000         0.000000000                
     0.000000000         0.000000000         0.000000000                
O             1282                                                      
     3.881583780         6.729174280        -23.15199027                
     0.000000000         0.000000000         0.000000000                
     0.000000000         0.000000000         0.000000000                
O             1283                                                      
     5.127890288         8.887366425        -27.39866430                
     0.000000000         0.000000000         0.000000000                
     0.000000000         0.000000000         0.000000000                
O             1284                                                      
     10.25818903        0.2495819875E-03    -27.39866430                
     0.000000000         0.000000000         0.000000000                
     0.000000000         0.000000000         0.000000000                
O             1285                                                      
     5.835355281         10.11294826        -32.87845639                
     0.000000000         0.000000000         0.000000000                
     0.000000000         0.000000000         0.000000000                
O             1286                                                      
     3.712018271         8.887366425        -32.87845639                
     0.000000000         0.000000000         0.000000000                
     0.000000000         0.000000000         0.000000000                
O             1287                                                      
     5.835355281         7.661784591        -32.87845639                
     0.000000000         0.000000000         0.000000000                
     0.000000000         0.000000000         0.000000000                
O             1288                                                      
     9.550724036        -1.225332251        -32.87845639                
     0.000000000         0.000000000         0.000000000                
     0.000000000         0.000000000         0.000000000                
O             1289                                                      
     11.67311901        0.2495819875E-03    -32.87845639                
     0.000000000         0.000000000         0.000000000                
     0.000000000         0.000000000         0.000000000                
O             1290                                                      
     9.550724036         1.225831415        -32.87845639                
     0.000000000         0.000000000         0.000000000                
     0.000000000         0.000000000         0.000000000                
O             1291                                                      
    -10.91960128        -3.639756722        -18.75082322                
     0.000000000         0.000000000         0.000000000                
     0.000000000         0.000000000         0.000000000                
O             1292                                                      
    -6.785028896         1.253150302        -18.75082322                
     0.000000000         0.000000000         0.000000000                
     0.000000000         0.000000000         0.000000000                
O             1293                                                      
    -4.479879977        -5.246860955        -18.75082322                
     0.000000000         0.000000000         0.000000000                
     0.000000000         0.000000000         0.000000000                
O             1294                                                      
    -2.308499404        -11.27397285        -18.75082322                
     0.000000000         0.000000000         0.000000000                
     0.000000000         0.000000000         0.000000000                
O             1295                                                      
    -8.614452356        -7.633024508        -14.12922101                
     0.000000000         0.000000000         0.000000000                
     0.000000000         0.000000000         0.000000000                
O             1296                                                      
    -2.308499404        -6.499761676        -14.12922101                
     0.000000000         0.000000000         0.000000000                
     0.000000000         0.000000000         0.000000000                
O             1297                                                      
    -6.785028896        -1.253593170        -14.12922101                
     0.000000000         0.000000000         0.000000000                
     0.000000000         0.000000000         0.000000000                
O             1298                                                      
    -10.91960128         3.640255887        -14.12922101                
     0.000000000         0.000000000         0.000000000                
     0.000000000         0.000000000         0.000000000                
O             1299                                                      
    -4.479879977        -5.246860955        -14.12922101                
     0.000000000         0.000000000         0.000000000                
     0.000000000         0.000000000         0.000000000                
O             1300                                                      
    -2.308499404        -11.27397285        -14.12922101                
     0.000000000         0.000000000         0.000000000                
     0.000000000         0.000000000         0.000000000                
O             1301                                                      
    -10.91960128        -3.639756722        -14.12922101                
     0.000000000         0.000000000         0.000000000                
     0.000000000         0.000000000         0.000000000                
O             1302                                                      
    -6.785028896         1.253150302        -14.12922101                
     0.000000000         0.000000000         0.000000000                
     0.000000000         0.000000000         0.000000000                
O             1303                                                      
    -6.785028896        -1.253593170        -18.75082322                
     0.000000000         0.000000000         0.000000000                
     0.000000000         0.000000000         0.000000000                
O             1304                                                      
    -10.91960128         3.640255887        -18.75082322                
     0.000000000         0.000000000         0.000000000                
     0.000000000         0.000000000         0.000000000                
O             1305                                                      
    -8.614452356        -7.633024508        -18.75082322                
     0.000000000         0.000000000         0.000000000                
     0.000000000         0.000000000         0.000000000                
O             1306                                                      
    -2.308499404        -6.499761676        -18.75082322                
     0.000000000         0.000000000         0.000000000                
     0.000000000         0.000000000         0.000000000                
O             1307                                                      
    -10.97894920        -1.236636619        -18.45502561                
     0.000000000         0.000000000         0.000000000                
     0.000000000         0.000000000         0.000000000                
O             1308                                                      
    -8.837713612        0.2495819875E-03    -18.45502561                
     0.000000000         0.000000000         0.000000000                
     0.000000000         0.000000000         0.000000000                
O             1309                                                      
    -10.97894920         1.236193752        -18.45502561                
     0.000000000         0.000000000         0.000000000                
     0.000000000         0.000000000         0.000000000                
O             1310                                                      
    -4.420532048        -7.650923090        -18.45502561                
     0.000000000         0.000000000         0.000000000                
     0.000000000         0.000000000         0.000000000                
O             1311                                                      
    -6.561767641        -8.886867260        -18.45502561                
     0.000000000         0.000000000         0.000000000                
     0.000000000         0.000000000         0.000000000                
O             1312                                                      
    -4.420532048        -10.12281143        -18.45502561                
     0.000000000         0.000000000         0.000000000                
     0.000000000         0.000000000         0.000000000                
O             1313                                                      
    -6.561767641        -8.886867260        -14.42501863                
     0.000000000         0.000000000         0.000000000                
     0.000000000         0.000000000         0.000000000                
O             1314                                                      
    -4.420532048        -7.650923090        -14.42501863                
     0.000000000         0.000000000         0.000000000                
     0.000000000         0.000000000         0.000000000                
O             1315                                                      
    -4.420532048        -10.12281143        -14.42501863                
     0.000000000         0.000000000         0.000000000                
     0.000000000         0.000000000         0.000000000                
O             1316                                                      
    -8.837713612        0.2495819875E-03    -14.42501863                
     0.000000000         0.000000000         0.000000000                
     0.000000000         0.000000000         0.000000000                
O             1317                                                      
    -10.97894920        -1.236636619        -14.42501863                
     0.000000000         0.000000000         0.000000000                
     0.000000000         0.000000000         0.000000000                
O             1318                                                      
    -10.97894920         1.236193752        -14.42501863                
     0.000000000         0.000000000         0.000000000                
     0.000000000         0.000000000         0.000000000                
O             1319                                                      
    -10.06235341        -3.841351274        -16.44002211                
     0.000000000         0.000000000         0.000000000                
     0.000000000         0.000000000         0.000000000                
O             1320                                                      
    -7.039377163         2.096267705        -16.44002211                
     0.000000000         0.000000000         0.000000000                
     0.000000000         0.000000000         0.000000000                
O             1321                                                      
    -5.337127838        -5.045266403        -16.44002211                
     0.000000000         0.000000000         0.000000000                
     0.000000000         0.000000000         0.000000000                
O             1322                                                      
    -1.705599810        -10.63245000        -16.44002211                
     0.000000000         0.000000000         0.000000000                
     0.000000000         0.000000000         0.000000000                
O             1323                                                      
    -8.360104089        -6.790849137        -16.44002211                
     0.000000000         0.000000000         0.000000000                
     0.000000000         0.000000000         0.000000000                
O             1324                                                      
    -1.705599810        -7.141284527        -16.44002211                
     0.000000000         0.000000000         0.000000000                
     0.000000000         0.000000000         0.000000000                
O             1325                                                      
    -7.039377163        -2.096710572        -16.44002211                
     0.000000000         0.000000000         0.000000000                
     0.000000000         0.000000000         0.000000000                
O             1326                                                      
    -10.06235341         3.841850439        -16.44002211                
     0.000000000         0.000000000         0.000000000                
     0.000000000         0.000000000         0.000000000                
O             1327                                                      
    -9.150467776        -5.280774059        -18.23741654                
     0.000000000         0.000000000         0.000000000                
     0.000000000         0.000000000         0.000000000                
O             1328                                                      
    -6.249013476        -3.605843621        -18.23741654                
     0.000000000         0.000000000         0.000000000                
     0.000000000         0.000000000         0.000000000                
O             1329                                                      
    -9.150467776        -5.280774059        -14.64262770                
     0.000000000         0.000000000         0.000000000                
     0.000000000         0.000000000         0.000000000                
O             1330                                                      
    -6.249013476        -3.605843621        -14.64262770                
     0.000000000         0.000000000         0.000000000                
     0.000000000         0.000000000         0.000000000                
O             1331                                                      
    -8.610684234        -2.865407555        -18.19408314                
     0.000000000         0.000000000         0.000000000                
     0.000000000         0.000000000         0.000000000                
O             1332                                                      
    -11.51119650         2.157499695        -20.68669614                
     0.000000000         0.000000000         0.000000000                
     0.000000000         0.000000000         0.000000000                
O             1333                                                      
    -8.610684234         2.865906720        -18.19408314                
     0.000000000         0.000000000         0.000000000                
     0.000000000         0.000000000         0.000000000                
O             1334                                                      
    -11.51119650        -2.157942562        -20.68669614                
     0.000000000         0.000000000         0.000000000                
     0.000000000         0.000000000         0.000000000                
O             1335                                                      
    -7.773219014        0.2495819875E-03    -20.68669614                
     0.000000000         0.000000000         0.000000000                
     0.000000000         0.000000000         0.000000000                
O             1336                                                      
    -6.788797020        -6.021210122        -18.19408314                
     0.000000000         0.000000000         0.000000000                
     0.000000000         0.000000000         0.000000000                
O             1337                                                      
    -3.888284749        -11.04505940        -20.68669614                
     0.000000000         0.000000000         0.000000000                
     0.000000000         0.000000000         0.000000000                
O             1338                                                      
    -3.888284749        -6.728675117        -20.68669614                
     0.000000000         0.000000000         0.000000000                
     0.000000000         0.000000000         0.000000000                
O             1339                                                      
    -1.825237698        -8.886867260        -18.19408314                
     0.000000000         0.000000000         0.000000000                
     0.000000000         0.000000000         0.000000000                
O             1340                                                      
    -7.626262239        -8.886867260        -20.68669614                
     0.000000000         0.000000000         0.000000000                
     0.000000000         0.000000000         0.000000000                
O             1341                                                      
    -6.788797020        -6.021210122        -14.68596111                
     0.000000000         0.000000000         0.000000000                
     0.000000000         0.000000000         0.000000000                
O             1342                                                      
    -3.888284749        -11.04505940        -12.19334810                
     0.000000000         0.000000000         0.000000000                
     0.000000000         0.000000000         0.000000000                
O             1343                                                      
    -1.825237698        -8.886867260        -14.68596111                
     0.000000000         0.000000000         0.000000000                
     0.000000000         0.000000000         0.000000000                
O             1344                                                      
    -7.626262239        -8.886867260        -12.19334810                
     0.000000000         0.000000000         0.000000000                
     0.000000000         0.000000000         0.000000000                
O             1345                                                      
    -3.888284749        -6.728675117        -12.19334810                
     0.000000000         0.000000000         0.000000000                
     0.000000000         0.000000000         0.000000000                
O             1346                                                      
    -8.610684234        -2.865407555        -14.68596111                
     0.000000000         0.000000000         0.000000000                
     0.000000000         0.000000000         0.000000000                
O             1347                                                      
    -11.51119650         2.157499695        -12.19334810                
     0.000000000         0.000000000         0.000000000                
     0.000000000         0.000000000         0.000000000                
O             1348                                                      
    -7.773219014        0.2495819875E-03    -12.19334810                
     0.000000000         0.000000000         0.000000000                
     0.000000000         0.000000000         0.000000000                
O             1349                                                      
    -8.610684234         2.865906720        -14.68596111                
     0.000000000         0.000000000         0.000000000                
     0.000000000         0.000000000         0.000000000                
O             1350                                                      
    -11.51119650        -2.157942562        -12.19334810                
     0.000000000         0.000000000         0.000000000                
     0.000000000         0.000000000         0.000000000                
O             1351                                                      
    -10.26489000        0.2495819875E-03    -16.44002211                
     0.000000000         0.000000000         0.000000000                
     0.000000000         0.000000000         0.000000000                
O             1352                                                      
    -5.134591256        -8.886867260        -16.44002211                
     0.000000000         0.000000000         0.000000000                
     0.000000000         0.000000000         0.000000000                
O             1353                                                      
    -9.557425004         1.225831415        -21.91887219                
     0.000000000         0.000000000         0.000000000                
     0.000000000         0.000000000         0.000000000                
O             1354                                                      
    -11.68076202        0.2495819875E-03    -21.91887219                
     0.000000000         0.000000000         0.000000000                
     0.000000000         0.000000000         0.000000000                
O             1355                                                      
    -9.557425004        -1.225332251        -21.91887219                
     0.000000000         0.000000000         0.000000000                
     0.000000000         0.000000000         0.000000000                
O             1356                                                      
    -5.842056249        -10.11244909        -21.91887219                
     0.000000000         0.000000000         0.000000000                
     0.000000000         0.000000000         0.000000000                
O             1357                                                      
    -3.719661269        -8.886867260        -21.91887219                
     0.000000000         0.000000000         0.000000000                
     0.000000000         0.000000000         0.000000000                
O             1358                                                      
    -5.842056249        -7.661285428        -21.91887219                
     0.000000000         0.000000000         0.000000000                
     0.000000000         0.000000000         0.000000000                
O             1359                                                      
     8.606809356        -7.633024508        -18.75082322                
     0.000000000         0.000000000         0.000000000                
     0.000000000         0.000000000         0.000000000                
O             1360                                                      
     2.301798436        -6.499761676        -18.75082322                
     0.000000000         0.000000000         0.000000000                
     0.000000000         0.000000000         0.000000000                
O             1361                                                      
     2.301798436        -11.27397285        -14.12922101                
     0.000000000         0.000000000         0.000000000                
     0.000000000         0.000000000         0.000000000                
O             1362                                                      
     4.473179009        -5.246860955        -14.12922101                
     0.000000000         0.000000000         0.000000000                
     0.000000000         0.000000000         0.000000000                
O             1363                                                      
     8.606809356        -7.633024508        -14.12922101                
     0.000000000         0.000000000         0.000000000                
     0.000000000         0.000000000         0.000000000                
O             1364                                                      
     2.301798436        -6.499761676        -14.12922101                
     0.000000000         0.000000000         0.000000000                
     0.000000000         0.000000000         0.000000000                
O             1365                                                      
     2.301798436        -11.27397285        -18.75082322                
     0.000000000         0.000000000         0.000000000                
     0.000000000         0.000000000         0.000000000                
O             1366                                                      
     4.473179009        -5.246860955        -18.75082322                
     0.000000000         0.000000000         0.000000000                
     0.000000000         0.000000000         0.000000000                
O             1367                                                      
     4.413831080        -10.12281143        -18.45502561                
     0.000000000         0.000000000         0.000000000                
     0.000000000         0.000000000         0.000000000                
O             1368                                                      
     6.555066672        -8.886867260        -18.45502561                
     0.000000000         0.000000000         0.000000000                
     0.000000000         0.000000000         0.000000000                
O             1369                                                      
     4.413831080        -7.650923090        -18.45502561
[truncated: 9,110,255 more chars]
